# Supplementary material for: 3-(3-Meth­oxy­phen­yl)benzo[d]thia­zolo[3,2-a]imidazol-9-ium hydrogen sulfate
Source: Acta Crystallogr Sect E Struct Rep Online. 2012 Jul 10;68(Pt 8):o2407–8. doi: 10.1107/S1600536812030541 (PMC3414329; doi:10.1107/S1600536812030541)
Supplement: Supplementary file 1 [file e-68-o2407-sup1.cif]

##############################################################################
#                                                                            #
# This CIF contains the data in a paper accepted for publication in          #
# Acta Crystallographica Section E. It conforms to the requirements of       #
# Notes for Authors for Acta Crystallographica Section E, and has been       #
# peer reviewed under the auspices of the IUCr Commission on Journals.       #
#                                                                            #
# Full details of the Crystallographic Information File format               #
# are given in the paper "The Crystallographic Information File (CIF):       #
# a New Standard Archive File for Crystallography" by S. R. Hall, F. H.      #
# Allen and I. D. Brown [Acta Cryst. (1991), A47, 655-685].                  #
#                                                                            #
# The current version of the core CIF dictionary is obtainable from          #
# ftp://ftp.iucr.org/pub/cif_core.dic.                                       #
#                                                                            #
# Software is freely available for graphical display of the structure(s)     #
# in this CIF. For information consult the CIF software page                 #
# http://www.iucr.org/resources/cif/software.                                #
#                                                                            #
# This file may be used for bona fide research purposes within the           #
# scientific community so long as proper attribution is given to the journal # 
# article from which it was obtained.                                        #
#                                                                            #
##############################################################################
data_global
_audit_creation_method     'form.cif (version 2.0)'
_journal_data_validation_number     ?
_journal_date_recd_electronic     2012-07-03
_journal_date_accepted     2012-07-04
_journal_name_full     'Acta Crystallographica, Section E'
_journal_year     2012
_journal_volume     68
_journal_issue      8
_journal_page_first     o2407
_journal_page_last     o2408
_journal_paper_category     QO
_journal_paper_doi     10.1107/S1600536812030541
_journal_coeditor_code     HB6885
_publ_contact_author_name     'Professor Fun, Hoong-Kun'
_publ_contact_author_address
;
X-ray Crystallography Unit
School of Physics
Universiti Sains Malaysia
11800 USM, Penang
Malaysia
;
_publ_contact_author_email     hkfun@usm.my
_publ_contact_author_fax     '604 6579150'
_publ_contact_author_phone     '604 6533652'
_publ_section_title
;
3-(3-Methoxyphenyl)benzo[<i>d</i>]thiazolo[3,2-<i>a</i>]imidazol-9-ium hydrogen
sulfate
;
loop_
    _publ_author_name
    _publ_author_footnote
    _publ_author_address
    'Fun, Hoong-Kun'
;
Thomson Reuters ResearcherID: A-3561-2009.
;
;
X-ray Crystallography Unit
School of Physics
Universiti Sains Malaysia
11800 USM, Penang
Malaysia
;
    'Tze Shyang Chia' ?
;
X-ray Crystallography Unit
School of Physics
Universiti Sains Malaysia
11800 USM, Penang
Malaysia
;
    'Ahmed M. Alafeefy' ?
;
Department of Pharmaceutical Chemistry
College of Pharmacy
Salman Bin Abdulaziz University
PO Box 173
Alkharj 11942
Saudi Arabia
;
    'Hatem A. Abdel-Aziz' ?
;
Department of Pharmaceutical Chemistry
College of Pharmacy
King Saud University
PO Box 2457
Riyadh 11451
Saudi Arabia
;
data_I
_audit_creation_method     SHELXL97
_chemical_name_systematic
;
3-(3-Methoxyphenyl)benzo[<i>d</i>]thiazolo[3,2-<i>a</i>]imidazol-9-ium
hydrogen sulfate
;
_chemical_name_common     ?
_chemical_formula_moiety     'C16 H13 N2 O S +, H O4 S -'
_chemical_formula_sum     'C16 H14 N2 O5 S2'
_chemical_formula_iupac     'C16 H13 N2 O S + , H S O4 -'
_chemical_formula_weight     378.41
_chemical_melting_point     ?
_symmetry_cell_setting     monoclinic
_symmetry_space_group_name_H-M     'P 21/c'
_symmetry_space_group_name_Hall     '-P 2ybc'
loop_
    _symmetry_equiv_pos_as_xyz
    'x, y, z'
    '-x, y+1/2, -z+1/2'
    '-x, -y, -z'
    'x, -y-1/2, z-1/2'
_cell_length_a     4.5428(8)
_cell_length_b     20.096(4)
_cell_length_c     17.788(3)
_cell_angle_alpha     90.00
_cell_angle_beta     93.003(4)
_cell_angle_gamma     90.00
_cell_volume     1621.6(5)
_cell_formula_units_Z     4
_cell_measurement_reflns_used     4717
_cell_measurement_theta_min     2.29
_cell_measurement_theta_max     29.34
_cell_measurement_temperature     100.0(10)
_exptl_crystal_description     block
_exptl_crystal_colour     colourless
_exptl_crystal_size_max     0.31
_exptl_crystal_size_mid     0.15
_exptl_crystal_size_min     0.12
_exptl_crystal_density_diffrn     1.550
_exptl_crystal_density_meas     ?
_exptl_crystal_density_method     'not measured'
_exptl_crystal_F_000     784
_exptl_absorpt_coefficient_mu     0.360
_exptl_absorpt_correction_type     multi-scan
_exptl_absorpt_process_details     '(SADABS; Bruker, 2009)'
_exptl_absorpt_correction_T_min     0.8976
_exptl_absorpt_correction_T_max     0.9591
_exptl_special_details
;
The crystal was placed in the cold stream of an Oxford Cryosystems Cobra
open-flow nitrogen cryostat (Cosier & Glazer, 1986) operating at 100.0 (1) K.
;
_diffrn_ambient_temperature     100.0(10)
_diffrn_radiation_type     MoK\a
_diffrn_radiation_wavelength     0.71073
_diffrn_radiation_source     'fine-focus sealed tube'
_diffrn_radiation_monochromator     graphite
_diffrn_measurement_device_type     'Bruker APEX DUO CCD'
_diffrn_measurement_method     '\f and \w'
_diffrn_detector_area_resol_mean     ?
_diffrn_reflns_number     12491
_diffrn_reflns_av_R_equivalents     0.0496
_diffrn_reflns_av_sigmaI/netI     0.0495
_diffrn_reflns_theta_min     1.53
_diffrn_reflns_theta_max     27.50
_diffrn_reflns_theta_full     27.50
_diffrn_measured_fraction_theta_max     0.994
_diffrn_measured_fraction_theta_full     0.994
_diffrn_reflns_limit_h_min     -5
_diffrn_reflns_limit_h_max     5
_diffrn_reflns_limit_k_min     -26
_diffrn_reflns_limit_k_max     24
_diffrn_reflns_limit_l_min     -19
_diffrn_reflns_limit_l_max     23
_diffrn_standards_number     0
_diffrn_standards_interval_count     .
_diffrn_standards_interval_time     .
_diffrn_standards_decay_%     ?
_refine_special_details
;
Refinement of <i>F</i>^2^ against ALL reflections. The weighted <i>R</i>-factor
<i>wR</i> and goodness of fit <i>S</i> are based on <i>F</i>^2^, conventional
<i>R</i>-factors <i>R</i> are based on <i>F</i>, with <i>F</i> set to zero for
negative <i>F</i>^2^. The threshold expression of <i>F</i>^2^ >
\s(<i>F</i>^2^) is used only for calculating <i>R</i>-factors(gt) <i>etc</i>.
and is not relevant to the choice of reflections for refinement.
<i>R</i>-factors based on <i>F</i>^2^ are statistically about twice as large
as those based on <i>F</i>, and <i>R</i>-factors based on ALL data will be
even larger.
;
_reflns_number_total     3699
_reflns_number_gt     2904
_reflns_threshold_expression     I>2\s(I)
_refine_ls_structure_factor_coef     Fsqd
_refine_ls_matrix_type     full
_refine_ls_R_factor_all     0.0764
_refine_ls_R_factor_gt     0.0579
_refine_ls_wR_factor_gt     0.1520
_refine_ls_wR_factor_ref     0.1697
_refine_ls_goodness_of_fit_ref     1.041
_refine_ls_restrained_S_all     1.041
_refine_ls_number_reflns     3699
_refine_ls_number_parameters     231
_refine_ls_number_restraints     0
_refine_ls_hydrogen_treatment     mixed
_refine_ls_weighting_scheme     calc
_refine_ls_weighting_details
       'calc w = 1/[\s^2^(Fo^2^)+(0.0882P)^2^+3.0462P] where P=(Fo^2^+2Fc^2^)/3'
_atom_sites_solution_hydrogens     geom
_atom_sites_solution_primary     direct
_atom_sites_solution_secondary     difmap
_refine_ls_shift/su_max     0.001
_refine_ls_shift/su_mean     0.000
_refine_diff_density_max     0.987
_refine_diff_density_min     -0.684
_refine_ls_extinction_method     none
_refine_ls_extinction_coef     ?
loop_
    _atom_type_symbol
    _atom_type_description
    _atom_type_scat_dispersion_real
    _atom_type_scat_dispersion_imag
    _atom_type_scat_source
    'C' 'C' 0.0033 0.0016
                         'International Tables Vol C Tables 4.2.6.8 and 6.1.1.4'
    'H' 'H' 0.0000 0.0000
                         'International Tables Vol C Tables 4.2.6.8 and 6.1.1.4'
    'N' 'N' 0.0061 0.0033
                         'International Tables Vol C Tables 4.2.6.8 and 6.1.1.4'
    'O' 'O' 0.0106 0.0060
                         'International Tables Vol C Tables 4.2.6.8 and 6.1.1.4'
    'S' 'S' 0.1246 0.1234
                         'International Tables Vol C Tables 4.2.6.8 and 6.1.1.4'
_computing_data_collection     'APEX2 (Bruker, 2009)'
_computing_cell_refinement     'SAINT (Bruker, 2009)'
_computing_data_reduction     'SAINT (Bruker, 2009)'
_computing_structure_solution     'SHELXTL (Sheldrick, 2008)'
_computing_structure_refinement     'SHELXTL (Sheldrick, 2008)'
_computing_molecular_graphics     'SHELXTL (Sheldrick, 2008)'
_computing_publication_material
;
SHELXTL (Sheldrick, 2008) and PLATON (Spek, 2009)
;
loop_
    _atom_site_type_symbol
    _atom_site_label
    _atom_site_fract_x
    _atom_site_fract_y
    _atom_site_fract_z
    _atom_site_U_iso_or_equiv
    _atom_site_adp_type
    _atom_site_calc_flag
    _atom_site_refinement_flags
    _atom_site_occupancy
    _atom_site_symmetry_multiplicity
    _atom_site_disorder_assembly
    _atom_site_disorder_group
    S S1 0.21267(17) 0.46487(4) 0.42583(4) 0.0192(2) Uani d . 1 1 . .
    S S2 0.24639(17) 0.37855(4) 0.66173(4) 0.0214(2) Uani d . 1 1 . .
    O O1 0.7757(6) 0.47885(11) 0.06026(13) 0.0313(6) Uani d . 1 1 . .
    O O2 0.0440(5) 0.31645(11) 0.67548(13) 0.0281(5) Uani d . 1 1 . .
    H H1O2 -0.1640 0.3283 0.6741 0.042 Uiso d R 1 1 . .
    O O3 0.5152(6) 0.34615(13) 0.63785(13) 0.0325(6) Uani d . 1 1 . .
    O O4 0.1087(6) 0.41582(12) 0.59898(14) 0.0315(6) Uani d . 1 1 . .
    O O5 0.2805(7) 0.41374(13) 0.73091(15) 0.0416(7) Uani d . 1 1 . .
    N N1 0.5806(6) 0.36239(12) 0.48611(14) 0.0176(5) Uani d . 1 1 . .
    N N2 0.5187(5) 0.37532(11) 0.36286(13) 0.0154(5) Uani d . 1 1 . .
    C C1 0.7199(6) 0.32219(14) 0.37436(16) 0.0162(6) Uani d . 1 1 . .
    C C2 0.8648(7) 0.28056(14) 0.32574(16) 0.0185(6) Uani d . 1 1 . .
    H H2A 0.8406 0.2849 0.2737 0.022 Uiso calc R 1 1 . .
    C C3 1.0472(7) 0.23229(15) 0.35886(17) 0.0217(6) Uani d . 1 1 . .
    H H3A 1.1477 0.2035 0.3282 0.026 Uiso calc R 1 1 . .
    C C4 1.0841(7) 0.22567(15) 0.43704(17) 0.0209(6) Uani d . 1 1 . .
    H H4A 1.2093 0.1927 0.4569 0.025 Uiso calc R 1 1 . .
    C C5 0.9397(7) 0.26676(14) 0.48591(17) 0.0195(6) Uani d . 1 1 . .
    H H5A 0.9654 0.2624 0.5379 0.023 Uiso calc R 1 1 . .
    C C6 0.7538(6) 0.31496(14) 0.45269(16) 0.0173(6) Uani d . 1 1 . .
    C C7 0.4426(6) 0.39749(14) 0.43096(16) 0.0168(6) Uani d . 1 1 . .
    C C8 0.2254(7) 0.46239(14) 0.32772(16) 0.0198(6) Uani d . 1 1 . .
    H H8A 0.1249 0.4926 0.2961 0.024 Uiso calc R 1 1 . .
    C C9 0.3934(6) 0.41295(14) 0.30187(15) 0.0167(6) Uani d . 1 1 . .
    C C10 0.4589(6) 0.39786(14) 0.22327(16) 0.0171(6) Uani d . 1 1 . .
    C C11 0.5788(7) 0.44837(14) 0.18026(16) 0.0186(6) Uani d . 1 1 . .
    H H11A 0.6104 0.4906 0.2006 0.022 Uiso calc R 1 1 . .
    C C12 0.6502(7) 0.43475(15) 0.10674(16) 0.0212(6) Uani d . 1 1 . .
    C C13 0.6007(7) 0.37120(15) 0.07654(17) 0.0226(6) Uani d . 1 1 . .
    H H13A 0.6500 0.3621 0.0275 0.027 Uiso calc R 1 1 . .
    C C14 0.4790(7) 0.32211(15) 0.11920(17) 0.0212(6) Uani d . 1 1 . .
    H H14A 0.4460 0.2801 0.0986 0.025 Uiso calc R 1 1 . .
    C C15 0.4049(6) 0.33474(14) 0.19277(16) 0.0188(6) Uani d . 1 1 . .
    H H15A 0.3207 0.3016 0.2212 0.023 Uiso calc R 1 1 . .
    C C16 0.8306(10) 0.54428(17) 0.0891(2) 0.0367(9) Uani d . 1 1 . .
    H H16A 0.9177 0.5709 0.0513 0.055 Uiso calc R 1 1 . .
    H H16B 0.9628 0.5418 0.1329 0.055 Uiso calc R 1 1 . .
    H H16C 0.6481 0.5641 0.1023 0.055 Uiso calc R 1 1 . .
    H H1N1 0.540(8) 0.3670(18) 0.537(2) 0.022(9) Uiso d . 1 1 . .
loop_
    _atom_site_aniso_label
    _atom_site_aniso_U_11
    _atom_site_aniso_U_22
    _atom_site_aniso_U_33
    _atom_site_aniso_U_12
    _atom_site_aniso_U_13
    _atom_site_aniso_U_23
    S1 0.0257(4) 0.0124(4) 0.0195(4) 0.0041(3) 0.0020(3) -0.0003(3)
    S2 0.0273(4) 0.0140(4) 0.0233(4) 0.0020(3) 0.0053(3) -0.0002(3)
    O1 0.0577(17) 0.0144(11) 0.0228(11) -0.0097(10) 0.0120(11) 0.0003(9)
    O2 0.0312(13) 0.0176(11) 0.0352(13) -0.0015(9) -0.0016(10) 0.0050(9)
    O3 0.0345(14) 0.0369(15) 0.0262(12) 0.0089(10) 0.0037(10) 0.0035(10)
    O4 0.0381(14) 0.0203(12) 0.0365(13) 0.0082(10) 0.0046(10) 0.0096(10)
    O5 0.067(2) 0.0288(14) 0.0294(13) -0.0083(12) 0.0063(12) -0.0110(11)
    N1 0.0243(13) 0.0119(12) 0.0165(12) 0.0029(9) 0.0011(9) -0.0007(9)
    N2 0.0198(12) 0.0094(11) 0.0169(11) 0.0001(8) -0.0001(9) 0.0004(9)
    C1 0.0178(14) 0.0089(13) 0.0219(14) -0.0009(10) 0.0012(10) 0.0031(10)
    C2 0.0228(15) 0.0137(14) 0.0190(13) -0.0015(11) 0.0013(11) -0.0008(11)
    C3 0.0260(16) 0.0132(14) 0.0262(15) 0.0016(11) 0.0047(12) -0.0031(12)
    C4 0.0249(16) 0.0125(14) 0.0252(15) 0.0027(11) -0.0014(11) 0.0020(11)
    C5 0.0242(16) 0.0138(14) 0.0203(14) 0.0003(11) 0.0001(11) 0.0020(11)
    C6 0.0224(15) 0.0123(13) 0.0172(13) -0.0009(10) 0.0024(10) 0.0005(11)
    C7 0.0190(14) 0.0119(13) 0.0196(14) -0.0017(10) 0.0011(10) -0.0004(10)
    C8 0.0269(16) 0.0105(14) 0.0218(14) 0.0022(11) 0.0005(11) 0.0022(11)
    C9 0.0217(15) 0.0102(13) 0.0179(14) -0.0007(10) -0.0015(10) 0.0029(10)
    C10 0.0204(15) 0.0114(13) 0.0192(13) 0.0005(10) -0.0011(10) 0.0012(11)
    C11 0.0254(16) 0.0093(13) 0.0209(14) -0.0018(10) -0.0005(11) 0.0000(11)
    C12 0.0312(17) 0.0132(14) 0.0194(14) -0.0026(11) 0.0024(11) 0.0028(11)
    C13 0.0334(18) 0.0165(15) 0.0181(14) -0.0027(12) 0.0027(12) -0.0036(11)
    C14 0.0261(16) 0.0116(14) 0.0256(15) -0.0029(11) -0.0021(12) -0.0018(11)
    C15 0.0236(15) 0.0114(13) 0.0214(14) -0.0038(10) 0.0001(11) 0.0000(11)
    C16 0.066(3) 0.0121(16) 0.0334(19) -0.0074(15) 0.0170(17) 0.0012(13)
_geom_special_details
;
All e.s.d.'s (except the e.s.d. in the dihedral angle between two l.s. planes)
are estimated using the full covariance matrix. The cell e.s.d.'s are taken
into account individually in the estimation of e.s.d.'s in distances, angles
and torsion angles; correlations between e.s.d.'s in cell parameters are only
used when they are defined by crystal symmetry. An approximate (isotropic)
treatment of cell e.s.d.'s is used for estimating e.s.d.'s involving l.s.
planes.
;
loop_
    _geom_bond_atom_site_label_1
    _geom_bond_atom_site_label_2
    _geom_bond_site_symmetry_2
    _geom_bond_distance
    _geom_bond_publ_flag
    S1 C7 . 1.710(3) ?
    S1 C8 . 1.750(3) ?
    S2 O5 . 1.421(3) ?
    S2 O4 . 1.458(2) ?
    S2 O3 . 1.466(3) ?
    S2 O2 . 1.577(2) ?
    O1 C12 . 1.358(4) ?
    O1 C16 . 1.428(4) ?
    O2 H1O2 . 0.9734 ?
    N1 C7 . 1.337(4) ?
    N1 C6 . 1.389(4) ?
    N1 H1N1 . 0.93(4) ?
    N2 C7 . 1.353(4) ?
    N2 C1 . 1.413(4) ?
    N2 C9 . 1.417(3) ?
    C1 C2 . 1.393(4) ?
    C1 C6 . 1.401(4) ?
    C2 C3 . 1.387(4) ?
    C2 H2A . 0.9300 ?
    C3 C4 . 1.398(4) ?
    C3 H3A . 0.9300 ?
    C4 C5 . 1.388(4) ?
    C4 H4A . 0.9300 ?
    C5 C6 . 1.396(4) ?
    C5 H5A . 0.9300 ?
    C8 C9 . 1.348(4) ?
    C8 H8A . 0.9300 ?
    C9 C10 . 1.476(4) ?
    C10 C15 . 1.396(4) ?
    C10 C11 . 1.399(4) ?
    C11 C12 . 1.391(4) ?
    C11 H11A . 0.9300 ?
    C12 C13 . 1.399(4) ?
    C13 C14 . 1.378(4) ?
    C13 H13A . 0.9300 ?
    C14 C15 . 1.392(4) ?
    C14 H14A . 0.9300 ?
    C15 H15A . 0.9300 ?
    C16 H16A . 0.9600 ?
    C16 H16B . 0.9600 ?
    C16 H16C . 0.9600 ?
loop_
    _geom_angle_atom_site_label_1
    _geom_angle_atom_site_label_2
    _geom_angle_atom_site_label_3
    _geom_angle_site_symmetry_1
    _geom_angle_site_symmetry_3
    _geom_angle
    _geom_angle_publ_flag
    C7 S1 C8 . . 88.78(14) ?
    O5 S2 O4 . . 115.49(16) ?
    O5 S2 O3 . . 114.67(17) ?
    O4 S2 O3 . . 109.68(14) ?
    O5 S2 O2 . . 107.32(15) ?
    O4 S2 O2 . . 107.17(14) ?
    O3 S2 O2 . . 101.22(15) ?
    C12 O1 C16 . . 117.0(2) ?
    S2 O2 H1O2 . . 112.1 ?
    C7 N1 C6 . . 107.6(2) ?
    C7 N1 H1N1 . . 123(2) ?
    C6 N1 H1N1 . . 129(2) ?
    C7 N2 C1 . . 108.2(2) ?
    C7 N2 C9 . . 113.5(2) ?
    C1 N2 C9 . . 138.1(2) ?
    C2 C1 C6 . . 121.6(3) ?
    C2 C1 N2 . . 133.4(3) ?
    C6 C1 N2 . . 105.0(2) ?
    C3 C2 C1 . . 116.6(3) ?
    C3 C2 H2A . . 121.7 ?
    C1 C2 H2A . . 121.7 ?
    C2 C3 C4 . . 121.8(3) ?
    C2 C3 H3A . . 119.1 ?
    C4 C3 H3A . . 119.1 ?
    C5 C4 C3 . . 122.0(3) ?
    C5 C4 H4A . . 119.0 ?
    C3 C4 H4A . . 119.0 ?
    C4 C5 C6 . . 116.3(3) ?
    C4 C5 H5A . . 121.9 ?
    C6 C5 H5A . . 121.9 ?
    N1 C6 C5 . . 129.7(3) ?
    N1 C6 C1 . . 108.6(2) ?
    C5 C6 C1 . . 121.7(3) ?
    N1 C7 N2 . . 110.6(2) ?
    N1 C7 S1 . . 135.9(2) ?
    N2 C7 S1 . . 113.4(2) ?
    C9 C8 S1 . . 114.2(2) ?
    C9 C8 H8A . . 122.9 ?
    S1 C8 H8A . . 122.9 ?
    C8 C9 N2 . . 110.1(2) ?
    C8 C9 C10 . . 128.3(3) ?
    N2 C9 C10 . . 121.5(2) ?
    C15 C10 C11 . . 120.8(3) ?
    C15 C10 C9 . . 121.0(3) ?
    C11 C10 C9 . . 118.2(3) ?
    C12 C11 C10 . . 119.2(3) ?
    C12 C11 H11A . . 120.4 ?
    C10 C11 H11A . . 120.4 ?
    O1 C12 C11 . . 124.8(3) ?
    O1 C12 C13 . . 115.2(3) ?
    C11 C12 C13 . . 120.0(3) ?
    C14 C13 C12 . . 120.2(3) ?
    C14 C13 H13A . . 119.9 ?
    C12 C13 H13A . . 119.9 ?
    C13 C14 C15 . . 120.7(3) ?
    C13 C14 H14A . . 119.6 ?
    C15 C14 H14A . . 119.6 ?
    C14 C15 C10 . . 119.0(3) ?
    C14 C15 H15A . . 120.5 ?
    C10 C15 H15A . . 120.5 ?
    O1 C16 H16A . . 109.5 ?
    O1 C16 H16B . . 109.5 ?
    H16A C16 H16B . . 109.5 ?
    O1 C16 H16C . . 109.5 ?
    H16A C16 H16C . . 109.5 ?
    H16B C16 H16C . . 109.5 ?
loop_
    _geom_torsion_atom_site_label_1
    _geom_torsion_atom_site_label_2
    _geom_torsion_atom_site_label_3
    _geom_torsion_atom_site_label_4
    _geom_torsion_site_symmetry_1
    _geom_torsion_site_symmetry_2
    _geom_torsion_site_symmetry_3
    _geom_torsion_site_symmetry_4
    _geom_torsion
    _geom_torsion_publ_flag
    C7 N2 C1 C2 . . . . 178.7(3) ?
    C9 N2 C1 C2 . . . . -6.0(6) ?
    C7 N2 C1 C6 . . . . 0.2(3) ?
    C9 N2 C1 C6 . . . . 175.4(3) ?
    C6 C1 C2 C3 . . . . -0.8(4) ?
    N2 C1 C2 C3 . . . . -179.2(3) ?
    C1 C2 C3 C4 . . . . 0.0(4) ?
    C2 C3 C4 C5 . . . . 0.3(5) ?
    C3 C4 C5 C6 . . . . 0.3(4) ?
    C7 N1 C6 C5 . . . . 179.7(3) ?
    C7 N1 C6 C1 . . . . 0.4(3) ?
    C4 C5 C6 N1 . . . . 179.6(3) ?
    C4 C5 C6 C1 . . . . -1.2(4) ?
    C2 C1 C6 N1 . . . . -179.1(3) ?
    N2 C1 C6 N1 . . . . -0.4(3) ?
    C2 C1 C6 C5 . . . . 1.5(4) ?
    N2 C1 C6 C5 . . . . -179.8(3) ?
    C6 N1 C7 N2 . . . . -0.3(3) ?
    C6 N1 C7 S1 . . . . -176.2(3) ?
    C1 N2 C7 N1 . . . . 0.0(3) ?
    C9 N2 C7 N1 . . . . -176.5(2) ?
    C1 N2 C7 S1 . . . . 176.94(19) ?
    C9 N2 C7 S1 . . . . 0.4(3) ?
    C8 S1 C7 N1 . . . . 175.4(3) ?
    C8 S1 C7 N2 . . . . -0.4(2) ?
    C7 S1 C8 C9 . . . . 0.3(2) ?
    S1 C8 C9 N2 . . . . -0.1(3) ?
    S1 C8 C9 C10 . . . . -178.0(2) ?
    C7 N2 C9 C8 . . . . -0.2(3) ?
    C1 N2 C9 C8 . . . . -175.2(3) ?
    C7 N2 C9 C10 . . . . 177.9(3) ?
    C1 N2 C9 C10 . . . . 2.8(5) ?
    C8 C9 C10 C15 . . . . -125.6(3) ?
    N2 C9 C10 C15 . . . . 56.7(4) ?
    C8 C9 C10 C11 . . . . 54.9(4) ?
    N2 C9 C10 C11 . . . . -122.8(3) ?
    C15 C10 C11 C12 . . . . -1.3(4) ?
    C9 C10 C11 C12 . . . . 178.2(3) ?
    C16 O1 C12 C11 . . . . -1.6(5) ?
    C16 O1 C12 C13 . . . . -179.9(3) ?
    C10 C11 C12 O1 . . . . -177.9(3) ?
    C10 C11 C12 C13 . . . . 0.3(5) ?
    O1 C12 C13 C14 . . . . 178.9(3) ?
    C11 C12 C13 C14 . . . . 0.5(5) ?
    C12 C13 C14 C15 . . . . -0.3(5) ?
    C13 C14 C15 C10 . . . . -0.8(5) ?
    C11 C10 C15 C14 . . . . 1.6(4) ?
    C9 C10 C15 C14 . . . . -177.9(3) ?
loop_
    _geom_hbond_atom_site_label_D
    _geom_hbond_atom_site_label_H
    _geom_hbond_atom_site_label_A
    _geom_hbond_site_symmetry_A
    _geom_hbond_distance_DH
    _geom_hbond_distance_HA
    _geom_hbond_distance_DA
    _geom_hbond_angle_DHA
    _geom_hbond_publ_flag
    N1 H1N1 O3 . 0.94(4) 1.85(4) 2.750(3) 160(3) yes
    N1 H1N1 O4 . 0.94(4) 2.50(4) 3.199(4) 132(3) yes
    O2 H1O2 O3 1_455 0.97 1.60 2.531(4) 158 yes
    C11 H11A O5 3_666 0.93 2.32 3.237(4) 170 yes
_iucr_refine_instructions_details
;
TITL mo_h38_0m in P2(1)/c (100K)
CELL 0.71073   4.5428  20.0957  17.7875  90.000  93.003  90.000
ZERR    4.00   0.0008   0.0035   0.0032   0.000   0.004   0.000
LATT  1
SYMM -X, 0.5+Y, 0.5-Z
SFAC C H N O S
UNIT 64 56 8 20 8
SIZE 0.117 0.147 0.307
L.S. 10
BOND $H
FMAP 2 1 60
PLAN 20
ACTA
CONF
OMIT -4 55
WGHT    0.088200    3.046200
FVAR       0.55033
S1    5    0.212671    0.464870    0.425826    11.00000    0.02569    0.01241 =
         0.01953   -0.00025    0.00200    0.00414
S2    5    0.246388    0.378547    0.661732    11.00000    0.02735    0.01398 =
         0.02335   -0.00022    0.00526    0.00201
O1    4    0.775709    0.478847    0.060256    11.00000    0.05772    0.01444 =
         0.02284    0.00028    0.01195   -0.00970
O2    4    0.044042    0.316450    0.675483    11.00000    0.03115    0.01759 =
         0.03517    0.00495   -0.00160   -0.00147
AFIX   3
H1O2  2   -0.163989    0.328250    0.674103    11.00000   -1.50000
AFIX   0
O3    4    0.515157    0.346147    0.637847    11.00000    0.03451    0.03686 =
         0.02621    0.00350    0.00373    0.00894
O4    4    0.108678    0.415815    0.598981    11.00000    0.03811    0.02027 =
         0.03655    0.00962    0.00459    0.00822
O5    4    0.280502    0.413741    0.730909    11.00000    0.06708    0.02878 =
         0.02940   -0.01101    0.00633   -0.00831
N1    3    0.580594    0.362388    0.486111    11.00000    0.02428    0.01193 =
         0.01655   -0.00069    0.00107    0.00294
N2    3    0.518740    0.375320    0.362862    11.00000    0.01983    0.00935 =
         0.01686    0.00040   -0.00014    0.00014
C1    1    0.719862    0.322186    0.374364    11.00000    0.01782    0.00889 =
         0.02193    0.00306    0.00117   -0.00090
C2    1    0.864848    0.280563    0.325737    11.00000    0.02278    0.01373 =
         0.01901   -0.00083    0.00125   -0.00146
AFIX  43
H2A   2    0.840569    0.284928    0.273731    11.00000   -1.20000
AFIX   0
C3    1    1.047210    0.232294    0.358856    11.00000    0.02605    0.01324 =
         0.02620   -0.00315    0.00469    0.00161
AFIX  43
H3A   2    1.147687    0.203542    0.328234    11.00000   -1.20000
AFIX   0
C4    1    1.084135    0.225674    0.437043    11.00000    0.02492    0.01247 =
         0.02515    0.00200   -0.00141    0.00271
AFIX  43
H4A   2    1.209260    0.192743    0.456912    11.00000   -1.20000
AFIX   0
C5    1    0.939724    0.266756    0.485908    11.00000    0.02420    0.01378 =
         0.02027    0.00198    0.00011    0.00031
AFIX  43
H5A   2    0.965416    0.262404    0.537890    11.00000   -1.20000
AFIX   0
C6    1    0.753807    0.314962    0.452688    11.00000    0.02238    0.01233 =
         0.01724    0.00048    0.00243   -0.00091
C7    1    0.442554    0.397488    0.430964    11.00000    0.01902    0.01191 =
         0.01956   -0.00040    0.00106   -0.00173
C8    1    0.225403    0.462388    0.327717    11.00000    0.02690    0.01051 =
         0.02177    0.00220    0.00048    0.00216
AFIX  43
H8A   2    0.124928    0.492564    0.296129    11.00000   -1.20000
AFIX   0
C9    1    0.393444    0.412954    0.301867    11.00000    0.02171    0.01021 =
         0.01788    0.00291   -0.00152   -0.00070
C10   1    0.458897    0.397865    0.223268    11.00000    0.02043    0.01140 =
         0.01918    0.00115   -0.00106    0.00049
C11   1    0.578799    0.448374    0.180257    11.00000    0.02540    0.00925 =
         0.02093   -0.00003   -0.00051   -0.00182
AFIX  43
H11A  2    0.610441    0.490573    0.200571    11.00000   -1.20000
AFIX   0
C12   1    0.650155    0.434746    0.106744    11.00000    0.03120    0.01317 =
         0.01936    0.00276    0.00235   -0.00265
C13   1    0.600661    0.371197    0.076545    11.00000    0.03341    0.01649 =
         0.01806   -0.00359    0.00269   -0.00274
AFIX  43
H13A  2    0.650043    0.362060    0.027522    11.00000   -1.20000
AFIX   0
C14   1    0.479008    0.322114    0.119195    11.00000    0.02612    0.01161 =
         0.02564   -0.00176   -0.00214   -0.00287
AFIX  43
H14A  2    0.446037    0.280070    0.098590    11.00000   -1.20000
AFIX   0
C15   1    0.404901    0.334745    0.192771    11.00000    0.02364    0.01143 =
         0.02135    0.00002    0.00007   -0.00380
AFIX  43
H15A  2    0.320679    0.301641    0.221198    11.00000   -1.20000
AFIX   0
C16   1    0.830568    0.544278    0.089060    11.00000    0.06596    0.01215 =
         0.03336    0.00123    0.01698   -0.00742
AFIX 137
H16A  2    0.917697    0.570925    0.051332    11.00000   -1.50000
H16B  2    0.962750    0.541793    0.132881    11.00000   -1.50000
H16C  2    0.648128    0.564092    0.102325    11.00000   -1.50000
AFIX   0
H1N1  2    0.539915    0.366979    0.536527    11.00000    0.02153
HKLF 4
REM  mo_h38_0m in P2(1)/c (100K)
REM R1 =  0.0579 for   2904 Fo > 4sig(Fo)  and  0.0764 for all   3699 data
REM    231 parameters refined using      0 restraints
END
WGHT      0.0882      3.0462
REM Highest difference peak  0.987,  deepest hole -0.684,  1-sigma level  0.102
Q1    1   0.5455  0.3970  0.7264  11.00000  0.05    0.99
Q2    1   0.3177  0.3381  0.6150  11.00000  0.05    0.85
Q3    1   0.0008  0.3838  0.7229  11.00000  0.05    0.79
Q4    1   0.4299  0.3819  0.6829  11.00000  0.05    0.62
Q5    1   0.0221  0.4614  0.4227  11.00000  0.05    0.60
Q6    1   0.4118  0.4636  0.4307  11.00000  0.05    0.57
Q7    1   0.2222  0.4509  0.6378  11.00000  0.05    0.57
Q8    1   0.0565  0.3782  0.6844  11.00000  0.05    0.49
Q9    1   0.3145  0.3802  0.6052  11.00000  0.05    0.47
Q10   1   0.2655  0.4653  0.3783  11.00000  0.05    0.45
Q11   1   0.5355  0.3474  0.7204  11.00000  0.05    0.38
Q12   1   0.4157  0.4066  0.2607  11.00000  0.05    0.38
Q13   1   0.5887  0.4403  0.1407  11.00000  0.05    0.36
Q14   1  -0.0933  0.4128  0.6039  11.00000  0.05    0.36
Q15   1   0.2315  0.4207  0.3113  11.00000  0.05    0.36
Q16   1   0.0636  0.3612  0.6224  11.00000  0.05    0.33
Q17   1   0.3894  0.3680  0.4797  11.00000  0.05    0.33
Q18   1   0.1228  0.4613  0.4736  11.00000  0.05    0.32
Q19   1   0.4524  0.3259  0.1595  11.00000  0.05    0.31
Q20   1   0.5662  0.4737  0.0420  11.00000  0.05    0.29
;
