# Supplementary material for: 3-(3-Meth­oxy­phen­yl)benzo[d]thia­zolo[3,2-a]imidazol-9-ium hydrogen sulfate
Source: Acta Crystallogr Sect E Struct Rep Online. 2012 Jul 10;68(Pt 8):o2407–8. doi: 10.1107/S1600536812030541 (PMC3414329; doi:10.1107/S1600536812030541)
Supplement: Supplementary file 2 [file e-68-o2407-Isup2.hkl]

# 
# h,k,l, Fc-squared, Fo-squared, sigma(Fo-squared) and status flag 
# 
data_I
_shelx_title ' mo_h38_0m in P2(1)/c (100K)' 
_shelx_refln_list_code          4 
_shelx_F_calc_maximum      172.61 
_exptl_crystal_F_000       784.00 
_reflns_d_resolution_high  0.7697 
 
loop_ 
 _symmetry_equiv_pos_as_xyz 
 'x, y, z' 
 '-x, y+1/2, -z+1/2' 
 '-x, -y, -z' 
 'x, -y-1/2, z-1/2' 
 
_cell_length_a     4.5428 
_cell_length_b    20.0957 
_cell_length_c    17.7875 
_cell_angle_alpha  90.000 
_cell_angle_beta   93.003 
_cell_angle_gamma  90.000 
 
_shelx_F_squared_multiplier     1.000 
 
loop_ 
 _refln_index_h 
 _refln_index_k 
 _refln_index_l 
 _refln_F_squared_calc 
 _refln_F_squared_meas 
 _refln_F_squared_sigma 
 _refln_observed_status 
   1   0   0     4022.59     3787.05    194.24 o 
   2   0   0      194.28      100.01     12.81 o 
   3   0   0     1952.47     1685.69     96.66 o 
   4   0   0     1613.12     1814.49     76.58 o 
   5   0   0      188.58      173.40     35.59 o 
   1   1   0     1599.13     1429.36     43.70 o 
   2   1   0      645.09      514.96     23.53 o 
   3   1   0        1.71       -9.99      5.00 o 
   5   1   0      262.53      292.07     23.59 o 
   0   2   0      834.76     1239.87     35.28 o 
   1   2   0     2419.33     2155.19     83.13 o 
   2   2   0     8093.03     7597.17    223.80 o 
   3   2   0      606.15      571.87     24.18 o 
   4   2   0       26.95       67.85     10.58 o 
   5   2   0      618.13      678.95     34.06 o 
   1   3   0    14496.07    12548.89    772.79 o 
   2   3   0     1893.04     1702.93     43.83 o 
   3   3   0     1798.07     1880.75     61.31 o 
   4   3   0      263.90      274.64     19.26 o 
   5   3   0      189.56      185.41     19.48 o 
   0   4   0     6922.13     9937.65    325.79 o 
   1   4   0    29795.58    29493.65   1570.07 o 
   2   4   0     1181.25     1216.42     27.99 o 
   3   4   0       11.73       13.09      5.40 o 
   4   4   0      210.01      207.97     20.95 o 
   5   4   0       34.75      195.20     23.60 o 
   1   5   0     2940.86     2931.83     62.16 o 
   2   5   0      341.00      303.84     11.76 o 
   3   5   0       40.87       73.62     13.99 o 
   4   5   0      267.26      277.40     24.26 o 
   5   5   0       14.28        3.91     23.01 o 
   0   6   0      151.28      324.46     17.00 o 
   1   6   0     1495.47     1490.08     33.49 o 
   2   6   0      163.19      157.59     10.68 o 
   3   6   0      203.80      185.63     10.39 o 
   4   6   0      665.07      652.73     37.93 o 
   5   6   0       27.97        8.09     41.37 o 
   1   7   0      673.35      616.77     16.30 o 
   2   7   0     1050.62      888.11     64.84 o 
   3   7   0      134.15      106.77     11.46 o 
   4   7   0      222.24      248.28     23.46 o 
   5   7   0      141.09      110.27     20.80 o 
   0   8   0        1.14        8.27      4.04 o 
   1   8   0      612.78      657.98     17.02 o 
   2   8   0       99.48      173.19     21.93 o 
   3   8   0       93.83       64.46      5.60 o 
   4   8   0      211.84      183.19     21.07 o 
   5   8   0        2.70       -1.88     39.72 o 
   1   9   0      163.29      194.62      7.95 o 
   2   9   0     1178.21     1150.70     31.93 o 
   3   9   0     5199.18     4711.88    135.35 o 
   4   9   0        7.76        1.39     13.73 o 
   5   9   0        5.97       21.59     22.63 o 
   0  10   0      221.12      343.01     26.82 o 
   1  10   0       78.79       48.94      5.31 o 
   2  10   0        3.63        3.74      3.07 o 
   4  10   0       12.57       48.33      8.62 o 
   5  10   0      228.80      235.42     16.45 o 
   1  11   0     1317.74     1374.14     32.43 o 
   2  11   0        6.65        4.51      4.29 o 
   3  11   0      776.76      707.08     24.39 o 
   4  11   0       40.34       29.51      7.74 o 
   5  11   0      346.67      363.88     22.72 o 
   0  12   0     2020.16     2677.82     97.51 o 
   1  12   0       10.75       18.48      4.62 o 
   2  12   0     2380.33     2381.10     59.83 o 
   3  12   0      997.58      918.61     27.57 o 
   4  12   0      517.79      491.88     17.81 o 
   5  12   0      330.27      443.27     66.00 o 
   1  13   0      185.53      187.66     10.79 o 
   2  13   0     1227.20     1269.91     36.13 o 
   3  13   0     3137.04     2878.58     71.25 o 
   4  13   0      430.74      406.10     16.70 o 
   5  13   0        7.08       50.21     13.10 o 
   0  14   0     3766.17     4999.00    132.02 o 
   1  14   0       36.97       41.20      7.00 o 
   2  14   0     1041.46      965.30     33.36 o 
   3  14   0      379.75      351.76     16.51 o 
   4  14   0     1588.30     1410.76     47.58 o 
   1  15   0      305.60      378.88     21.45 o 
   2  15   0      450.67      437.89     21.24 o 
   3  15   0      451.21      395.15     19.57 o 
   4  15   0      125.68      194.80     20.35 o 
   0  16   0      159.00      180.11     14.02 o 
   1  16   0      250.91      279.58     15.56 o 
   2  16   0        0.41       -2.78      6.77 o 
   3  16   0      532.62      510.65     23.27 o 
   4  16   0      183.82      154.76     12.80 o 
   1  17   0     1031.17     1169.49     35.90 o 
   2  17   0      254.42      246.57     17.14 o 
   3  17   0       24.41       23.58      8.50 o 
   4  17   0      401.21      359.70     23.33 o 
   0  18   0       71.54       58.30     13.15 o 
   1  18   0       56.66       77.10     10.20 o 
   2  18   0      573.35      613.01     26.77 o 
   3  18   0       10.12        4.81      7.83 o 
   4  18   0       17.80       27.55      9.16 o 
   1  19   0      723.47      725.11     28.54 o 
   2  19   0       85.08       74.02     11.72 o 
   3  19   0       23.09        7.51     14.59 o 
   4  19   0       77.71       76.87     17.54 o 
   0  20   0     3214.35     3187.98    180.93 o 
   1  20   0      311.73      347.14     20.92 o 
   2  20   0      654.73      686.53     29.89 o 
   3  20   0        1.88       -4.71      7.81 o 
   1  21   0     1195.88     1188.41    118.10 o 
   2  21   0      464.27      453.92     25.15 o 
   3  21   0      160.22      156.99     15.81 o 
   0  22   0     1491.40     1427.94     97.00 o 
   1  22   0      137.75      161.74     21.30 o 
   2  22   0      236.22      199.61     20.94 o 
   3  22   0        2.16        8.86      9.08 o 
   1  23   0     2222.80     2164.37    125.95 o 
   2  23   0        0.53       -0.23      8.71 o 
   0  24   0      279.53      374.44     50.52 o 
   1  24   0       50.38       61.55     30.71 o 
   2  24   0      727.38      724.06     43.27 o 
   1  25   0        9.51      -11.25     26.60 o 
   0  26   0      303.99      278.45     45.25 o 
  -5   1   1       94.64      129.28     17.32 o 
  -4   1   1     1961.01     2256.32     65.04 o 
  -3   1   1     1289.23     1293.09     44.53 o 
  -2   1   1       96.64       84.30     15.74 o 
  -1   1   1     3539.83     3360.96     71.61 o 
   0   1   1     7810.52     7850.81    204.62 o 
   1   1   1     3042.90     2840.25    153.03 o 
   2   1   1      571.42      535.38     24.75 o 
   3   1   1      278.20      171.36     12.13 o 
   4   1   1       29.62        2.30     13.13 o 
   5   1   1       13.55       29.06     12.53 o 
  -5   2   1      102.06      138.68     26.33 o 
  -4   2   1      468.63      544.59     26.96 o 
  -3   2   1      662.60      723.18     28.41 o 
  -2   2   1     2144.98     1765.86     39.03 o 
  -1   2   1     4349.08     3985.70     97.77 o 
   0   2   1      973.86      999.90     24.18 o 
   1   2   1    21960.38    20298.14    531.76 o 
   2   2   1      855.35      769.29     30.80 o 
   3   2   1       19.18       10.36      6.44 o 
   4   2   1      245.07      292.40     19.36 o 
   5   2   1       63.13      171.27     18.22 o 
  -5   3   1        6.53        9.34     24.50 o 
  -4   3   1      428.01      445.44     23.95 o 
  -3   3   1      897.50      863.71     32.39 o 
  -2   3   1     2167.51     2001.02     44.13 o 
  -1   3   1     1640.26     1518.24    104.35 o 
   0   3   1     7473.61     9334.00    216.27 o 
   1   3   1     5997.30     5879.65    333.07 o 
   2   3   1     1366.19     1282.52     41.59 o 
   3   3   1     1300.12     1318.17     45.18 o 
   4   3   1        0.56        1.63      7.64 o 
   5   3   1      522.55      660.74     33.19 o 
  -5   4   1      838.33     1068.89     56.34 o 
  -4   4   1       78.91      112.35     17.13 o 
  -3   4   1       45.24        8.49     15.23 o 
  -2   4   1     1127.06      999.73     23.51 o 
  -1   4   1    12878.66    12146.70    258.00 o 
   0   4   1     1003.94     1150.34     28.65 o 
   1   4   1    15806.66    15222.24    799.14 o 
   2   4   1      816.47      753.72     30.88 o 
   3   4   1       21.12       14.70      5.77 o 
   4   4   1      389.24      365.12     26.93 o 
   5   4   1        0.00       25.27     30.74 o 
  -5   5   1        4.50       49.59     35.56 o 
  -4   5   1       20.59       14.73     21.50 o 
  -3   5   1     2439.07     2298.43     59.54 o 
  -2   5   1      160.28      168.20      9.12 o 
  -1   5   1       61.76       21.48      3.09 o 
   0   5   1     1773.42     2207.13     53.48 o 
   1   5   1     3367.74     2985.63     64.56 o 
   2   5   1      915.77      907.91     25.76 o 
   3   5   1      439.12      445.93     27.94 o 
   4   5   1       10.96       42.86     13.66 o 
   5   5   1       96.15      111.68     19.78 o 
  -5   6   1       21.18       43.09     23.19 o 
  -4   6   1       16.59       15.39     12.89 o 
  -3   6   1      537.93      451.90     15.84 o 
  -2   6   1     8168.95     7195.11    169.90 o 
  -1   6   1       15.13       13.38      2.91 o 
   0   6   1     4400.15     5977.94    120.94 o 
   1   6   1       20.76       36.22      3.21 o 
   2   6   1     4503.99     4109.15    105.20 o 
   3   6   1        2.96        3.38      2.89 o 
   4   6   1     1729.14     1868.50    197.63 o 
   5   6   1      140.02      111.24     39.13 o 
  -5   7   1       24.58       52.46     23.89 o 
  -4   7   1        6.01       12.01     12.43 o 
  -3   7   1      694.47      548.93     17.08 o 
  -2   7   1       51.13       11.53      9.98 o 
  -1   7   1     3323.70     3626.40     68.15 o 
   0   7   1      752.05      916.37     19.07 o 
   1   7   1      321.90      311.26     10.11 o 
   2   7   1     1253.01     1230.08     75.21 o 
   3   7   1      340.77      284.69     18.53 o 
   4   7   1      389.78      398.00     29.16 o 
   5   7   1       84.48       88.15     18.66 o 
  -5   8   1      153.07      176.30     33.72 o 
  -4   8   1      109.76      115.66     17.62 o 
  -3   8   1      203.10      161.13      8.46 o 
  -2   8   1       71.23       54.30      5.00 o 
  -1   8   1     3478.45     3827.90     86.14 o 
   0   8   1     1976.00     2469.15     43.86 o 
   1   8   1       54.60      126.94      6.95 o 
   2   8   1     7076.49     6733.34    189.21 o 
   3   8   1      910.30      860.60     38.64 o 
   4   8   1      163.80      169.66     19.90 o 
   5   8   1        6.12      -10.83     56.30 o 
  -5   9   1       24.88       50.00     25.39 o 
  -4   9   1       66.34       35.55      7.90 o 
  -3   9   1      337.96      309.00     14.52 o 
  -2   9   1      953.96     1029.41     29.11 o 
  -1   9   1      152.03      102.92      8.19 o 
   0   9   1      157.86      209.17      9.72 o 
   1   9   1     3585.16     4022.25     81.25 o 
   2   9   1       43.60       33.35      5.62 o 
   3   9   1      240.13      298.48     47.64 o 
   4   9   1        0.48        0.62     11.98 o 
   5   9   1       66.28       61.27     37.40 o 
  -5  10   1      143.42      114.20     20.09 o 
  -4  10   1      847.45      753.58     22.63 o 
  -3  10   1     6726.84     6366.12    212.75 o 
  -2  10   1        2.60        0.63      3.24 o 
  -1  10   1     4451.43     5160.24    115.50 o 
   0  10   1      155.95      147.54      6.91 o 
   1  10   1      732.36      888.42     19.38 o 
   2  10   1      601.44      559.86     19.18 o 
   3  10   1     1798.48     1627.99     52.41 o 
   4  10   1      346.05      322.48     28.22 o 
   5  10   1      162.50      223.29     15.81 o 
  -5  11   1      122.57      135.01     25.04 o 
  -4  11   1        9.16        6.67      8.34 o 
  -3  11   1       39.34       33.66      6.17 o 
  -2  11   1      852.46      795.01     24.45 o 
  -1  11   1      527.12      578.66     18.38 o 
   0  11   1        2.39        2.05      2.42 o 
   1  11   1      471.00      546.23     14.10 o 
   2  11   1       59.76       55.31      9.07 o 
   3  11   1     2662.16     2649.08    103.22 o 
   4  11   1      908.94      820.87     43.49 o 
   5  11   1       32.37      101.06     29.03 o 
  -5  12   1      143.53      138.95     15.89 o 
  -4  12   1       96.71       72.69      7.92 o 
  -3  12   1       11.03        9.01      5.65 o 
  -2  12   1      801.78      746.30     40.04 o 
  -1  12   1      143.55      208.97     10.73 o 
   0  12   1      357.70      443.63     14.86 o 
   1  12   1     2585.09     2763.07     55.93 o 
   2  12   1      349.59      393.21     16.76 o 
   3  12   1      924.14      888.59     53.55 o 
   4  12   1      354.02      375.50     15.21 o 
   5  12   1      279.06      294.68     19.92 o 
  -5  13   1      276.63      299.68     28.26 o 
  -4  13   1      551.27      501.07     20.17 o 
  -3  13   1       17.31       10.92      6.25 o 
  -2  13   1     3410.94     3229.76     88.18 o 
  -1  13   1       49.08       45.23      6.45 o 
   0  13   1     1373.85     1897.38     38.72 o 
   1  13   1       38.85       28.34      5.75 o 
   2  13   1      406.95      393.85     28.19 o 
   3  13   1        0.05       22.15      6.63 o 
   4  13   1      617.56      587.09     20.52 o 
   5  13   1        7.23       -5.14     38.54 o 
  -4  14   1       31.56       39.59     18.26 o 
  -3  14   1       65.25       63.44      8.70 o 
  -2  14   1      697.02      664.83     48.62 o 
  -1  14   1       16.08       21.12      5.60 o 
   0  14   1       42.73       71.74      6.34 o 
   1  14   1       71.75       72.42      7.76 o 
   2  14   1      752.04      760.58     25.67 o 
   3  14   1       94.67       86.67      9.19 o 
   4  14   1      235.47      390.15     62.08 o 
  -4  15   1      714.70      629.81     24.42 o 
  -3  15   1       15.00       -0.99      6.13 o 
  -2  15   1        2.26        0.76     14.92 o 
  -1  15   1      798.40      967.56     33.62 o 
   0  15   1      371.30      492.08     15.55 o 
   1  15   1     1175.65     1324.78     42.29 o 
   2  15   1     1365.14     1387.68     39.73 o 
   3  15   1       21.42       17.75      9.14 o 
   4  15   1      414.77      371.85     22.74 o 
  -4  16   1      255.13      233.20     15.04 o 
  -3  16   1      402.89      356.71     19.27 o 
  -2  16   1      106.51      103.76     11.73 o 
  -1  16   1     1000.02     1075.77     37.06 o 
   0  16   1      199.44      198.14     10.42 o 
   1  16   1      132.76      176.66     13.19 o 
   2  16   1      330.37      329.31     17.09 o 
   3  16   1       32.82        9.78      8.22 o 
   4  16   1      392.06      390.57     27.69 o 
  -4  17   1       55.20       45.60      9.20 o 
  -3  17   1        0.29       -8.66      9.39 o 
  -2  17   1      206.51      181.47     14.84 o 
  -1  17   1     2141.14     2388.58     69.62 o 
   0  17   1      338.32      380.17     18.48 o 
   1  17   1      728.10      928.56     30.36 o 
   2  17   1       12.30       -1.64     10.31 o 
   3  17   1      459.58      499.66     23.27 o 
   4  17   1      173.56      207.80     15.05 o 
  -4  18   1       11.68       15.27      8.27 o 
  -3  18   1        3.45       -3.19      7.03 o 
  -2  18   1       46.72       38.34      9.30 o 
  -1  18   1      698.03      828.99     35.47 o 
   0  18   1      603.23      659.21     25.70 o 
   1  18   1      159.88      182.77     13.83 o 
   2  18   1      547.08      568.08     25.65 o 
   3  18   1       15.55        3.42      9.22 o 
   4  18   1      138.47      143.36     13.62 o 
  -4  19   1      168.17      156.62     14.70 o 
  -3  19   1       13.81       18.19      8.73 o 
  -2  19   1      225.29      211.42     17.03 o 
  -1  19   1      519.66      589.15     26.87 o 
   0  19   1      756.87      784.51     52.69 o 
   1  19   1       24.48       18.47      7.60 o 
   2  19   1      270.12      304.06     20.21 o 
   3  19   1        4.80       -1.79      8.01 o 
   4  19   1        2.78       15.42      8.83 o 
  -3  20   1      202.02      204.99     20.56 o 
  -2  20   1       69.70       47.44     16.84 o 
  -1  20   1       27.18       30.26      9.51 o 
   0  20   1        0.31       -6.19     21.93 o 
   1  20   1      151.26      193.32     14.82 o 
   2  20   1     1069.91     1013.99     37.87 o 
   3  20   1        7.24        1.91     19.54 o 
  -3  21   1      413.16      391.35     27.56 o 
  -2  21   1       70.38       57.24     11.19 o 
  -1  21   1      352.79      335.08     27.03 o 
   0  21   1       28.36       34.22     17.21 o 
   1  21   1      143.27      171.11     17.66 o 
   2  21   1      106.59      112.65     14.51 o 
   3  21   1       73.31       59.85     12.21 o 
  -3  22   1      499.24      460.62     25.15 o 
  -2  22   1      459.45      414.19     31.01 o 
  -1  22   1      789.84      807.18     43.75 o 
   0  22   1       13.83       20.34     16.25 o 
   1  22   1      636.10      674.60     54.82 o 
   2  22   1       54.41       41.74     11.27 o 
   3  22   1      155.56      138.65     15.87 o 
  -2  23   1      198.32      178.44     20.66 o 
  -1  23   1      143.25      166.64     22.75 o 
   0  23   1      260.02      283.47     30.87 o 
   1  23   1        1.25        4.74     10.32 o 
   2  23   1      481.68      523.32     27.75 o 
  -2  24   1        0.64        0.56     20.42 o 
  -1  24   1     1518.57     1335.67     97.35 o 
   0  24   1      203.82      207.59     27.28 o 
   1  24   1      138.70      120.46     35.66 o 
   2  24   1      112.76      126.51     16.17 o 
  -1  25   1        2.69      -10.84     26.18 o 
   0  25   1      428.49      423.68     41.96 o 
   1  25   1       52.02       76.01     33.63 o 
   0  26   1      311.00      422.25     35.27 o 
  -5   0   2      257.81      287.33     41.92 o 
  -4   0   2      381.29      333.07     26.48 o 
  -3   0   2      655.37      759.28     51.50 o 
  -2   0   2       13.03       13.44      7.70 o 
   0   0   2      129.20       37.23      2.95 o 
   1   0   2     3685.38     3063.50     81.03 o 
   2   0   2      357.31      457.20     31.70 o 
   3   0   2        0.41       -6.06      7.13 o 
   4   0   2      574.52      762.29     39.78 o 
   5   0   2       23.67        4.06     13.01 o 
  -5   1   2      336.50      384.79     31.77 o 
  -4   1   2      134.63      138.90     12.68 o 
  -3   1   2       11.99       -4.02      7.18 o 
  -2   1   2      379.75      335.94     12.62 o 
  -1   1   2        1.67       -0.83      1.67 o 
   0   1   2      486.71      441.72     15.19 o 
   1   1   2    11839.87    11165.04    352.92 o 
   3   1   2        6.43       -8.77      4.73 o 
   4   1   2       29.72       29.43      8.90 o 
   5   1   2      153.64      209.29     19.46 o 
  -5   2   2        7.47       28.72     16.75 o 
  -4   2   2      736.88      711.94     39.73 o 
  -3   2   2       33.88       18.29      7.21 o 
  -2   2   2      283.72      245.42     11.91 o 
  -1   2   2     8483.56     8397.01    159.06 o 
   0   2   2       19.10       13.52      2.22 o 
   1   2   2    16976.22    15915.08    530.83 o 
   2   2   2      939.03      842.26     74.99 o 
   3   2   2     1438.64     1471.05     49.56 o 
   4   2   2      496.25      567.61     26.97 o 
   5   2   2      172.44      228.68     22.14 o 
  -5   3   2      174.78      258.01     27.70 o 
  -4   3   2       67.59       51.13     14.30 o 
  -3   3   2      105.61      142.44     11.36 o 
  -2   3   2     2071.92     2059.49     45.57 o 
  -1   3   2     6077.02     5760.96    112.60 o 
   0   3   2     5734.23     6515.08    137.28 o 
   1   3   2       15.81       14.79      4.76 o 
   2   3   2      328.61      275.71     12.91 o 
   3   3   2      512.88      573.63     23.95 o 
   4   3   2       19.63       34.54      9.02 o 
   5   3   2      102.44      251.48     21.08 o 
  -5   4   2      629.24      632.09     56.33 o 
  -4   4   2      663.53      605.89     36.65 o 
  -3   4   2     1093.69     1074.01     34.51 o 
  -2   4   2     4697.80     3829.91     91.26 o 
  -1   4   2     5722.94     5301.42    120.37 o 
   0   4   2     4649.77     6213.43    144.24 o 
   1   4   2    16231.10    14651.37    592.22 o 
   2   4   2       14.08       32.30      4.70 o 
   3   4   2     1604.53     1531.39     59.92 o 
   4   4   2      325.36      424.86     22.97 o 
   5   4   2      543.23      588.18     38.32 o 
  -5   5   2      401.32      411.18     46.34 o 
  -4   5   2        0.13       28.77     14.66 o 
  -3   5   2      273.60      216.92     10.49 o 
  -2   5   2      283.45      219.71      7.51 o 
  -1   5   2     5961.77     6132.77    138.94 o 
   0   5   2    14376.74    16844.44    353.26 o 
   1   5   2      247.43      214.49      7.91 o 
   2   5   2        3.62       -0.48      2.25 o 
   3   5   2      892.75      850.90     32.09 o 
   4   5   2     1522.69     1492.45    100.25 o 
   5   5   2       52.07       72.25     59.16 o 
  -5   6   2      133.79      149.97     31.63 o 
  -4   6   2      328.24      369.36     29.55 o 
  -3   6   2      183.31      206.66     27.01 o 
  -2   6   2     5844.52     5611.27    128.56 o 
  -1   6   2     1513.99     1376.13     33.73 o 
   0   6   2      713.22     1051.39     27.38 o 
   1   6   2     1945.22     2401.83     49.69 o 
   2   6   2       24.17       13.97      3.38 o 
   3   6   2      646.53      606.48     19.26 o 
   5   6   2        2.65       40.44     24.60 o 
  -5   7   2      264.56      217.51     35.59 o 
  -4   7   2      102.18      134.95     26.71 o 
  -3   7   2      285.57      219.17      9.76 o 
  -2   7   2    14288.78    13678.38    274.26 o 
  -1   7   2     4989.37     5195.14    114.95 o 
   0   7   2      397.96      424.35     11.83 o 
   1   7   2      169.79      212.94      7.20 o 
   2   7   2     9963.71     9765.47    229.55 o 
   3   7   2        0.12       -2.25      2.64 o 
   4   7   2      933.82      944.04     52.73 o 
   5   7   2       23.42       20.86     15.37 o 
  -5   8   2       33.74       65.95     25.36 o 
  -4   8   2      866.97      789.62     35.85 o 
  -3   8   2      170.56      148.18      8.16 o 
  -2   8   2      642.17      531.38     15.68 o 
  -1   8   2      118.11       80.86      5.87 o 
   0   8   2      775.37      841.18     17.99 o 
   1   8   2      811.21      798.85     17.54 o 
   2   8   2     1799.83     1735.56     46.47 o 
   3   8   2     1457.22     1232.43     39.70 o 
   4   8   2        3.17       20.79     21.19 o 
   5   8   2       26.82       23.35     35.22 o 
  -5   9   2        0.17       27.19     23.13 o 
  -4   9   2        0.63       -1.48      3.76 o 
  -3   9   2      724.29      631.11     21.55 o 
  -2   9   2      220.08      252.64     17.66 o 
  -1   9   2     2777.30     2949.45     67.70 o 
   0   9   2     1069.85     1207.06     24.78 o 
   1   9   2      988.07     1074.49     24.93 o 
   2   9   2      206.97      214.56     12.40 o 
   3   9   2        0.29       -4.26     14.22 o 
   4   9   2        4.17       17.51     12.96 o 
   5   9   2        0.38       21.23     24.65 o 
  -5  10   2       24.27       32.80     13.68 o 
  -4  10   2       25.41       18.74      5.15 o 
  -3  10   2       51.87       36.88      6.89 o 
  -2  10   2      566.66      489.18     18.42 o 
  -1  10   2     2488.57     2910.38     86.57 o 
   0  10   2     1760.86     2405.94     51.66 o 
   1  10   2     3118.99     3514.34     72.23 o 
   2  10   2      239.37      290.61     14.50 o 
   3  10   2       85.76       62.72      8.74 o 
   4  10   2       15.36       50.95     15.14 o 
   5  10   2       91.56       93.03     30.79 o 
  -5  11   2       13.69       37.00     14.94 o 
  -4  11   2       82.72       62.03      7.03 o 
  -3  11   2       91.43       98.05      8.93 o 
  -2  11   2      671.90      664.64     23.44 o 
  -1  11   2      835.64     1094.65     29.22 o 
   0  11   2     1071.86     1376.90     31.91 o 
   1  11   2      394.62      479.25     14.64 o 
   2  11   2      679.74      683.84     22.79 o 
   3  11   2      979.02     1081.13     38.26 o 
   4  11   2       39.51       89.75     17.40 o 
   5  11   2       24.48       20.62     28.03 o 
  -5  12   2      213.12      219.28     18.59 o 
  -4  12   2        5.79        2.01      5.26 o 
  -3  12   2       60.17       59.88      8.19 o 
  -2  12   2      188.55      148.89     11.21 o 
  -1  12   2     1733.52     2077.07     64.55 o 
   0  12   2      794.55      916.38     23.55 o 
   1  12   2       49.05       43.86      5.71 o 
   2  12   2      220.34      204.06     15.11 o 
   3  12   2       89.16       73.23     13.59 o 
   4  12   2      303.66      295.23     15.96 o 
   5  12   2      107.49      124.10     19.79 o 
  -5  13   2       81.16       88.19     14.86 o 
  -4  13   2        2.70       -0.88     10.50 o 
  -3  13   2      161.10      132.46     15.02 o 
  -2  13   2     1296.12     1224.58     38.60 o 
  -1  13   2      944.55     1084.40     30.27 o 
   0  13   2        0.17        5.43      3.63 o 
   1  13   2       23.31       26.20      4.87 o 
   2  13   2      624.42      614.71     27.61 o 
   3  13   2      456.89      402.75     21.22 o 
   4  13   2       47.01       80.63     35.62 o 
   5  13   2      110.99       84.64     33.25 o 
  -4  14   2      741.98      662.94     24.61 o 
  -3  14   2       11.32        7.41      6.41 o 
  -2  14   2     2962.65     3045.91    105.63 o 
  -1  14   2        0.50       -0.37      8.68 o 
   0  14   2        8.56        1.66      3.34 o 
   1  14   2      598.97      602.80     20.71 o 
   2  14   2        3.97        5.16      6.17 o 
   3  14   2      520.97      489.70     19.26 o 
   4  14   2      290.65      287.81     14.42 o 
  -4  15   2       63.36       94.18     14.96 o 
  -3  15   2       55.78       44.80      8.22 o 
  -2  15   2      468.93      409.39     20.26 o 
  -1  15   2       13.52       30.32      7.83 o 
   0  15   2        9.90        6.23      3.91 o 
   1  15   2        9.23        8.95      5.50 o 
   2  15   2      171.66      188.14     13.03 o 
   3  15   2      298.97      282.28     16.32 o 
   4  15   2      111.99      112.36     10.18 o 
  -4  16   2      551.51      562.32     23.49 o 
  -3  16   2      725.29      694.61     28.48 o 
  -2  16   2      644.63      682.24     27.12 o 
  -1  16   2      531.98      559.87     24.70 o 
   0  16   2       79.35      101.05      7.96 o 
   1  16   2     4726.08     5074.09    121.46 o 
   2  16   2       18.00       14.10      6.85 o 
   3  16   2     1666.13     1634.01     45.40 o 
   4  16   2        1.43       18.15      8.43 o 
  -4  17   2       48.41       26.68      8.38 o 
  -3  17   2       73.57       57.43     10.02 o 
  -2  17   2      386.31      304.56     18.19 o 
  -1  17   2     3712.92     4194.66    114.10 o 
   0  17   2     1968.81     2134.81     50.09 o 
   1  17   2        1.83       -2.99      6.22 o 
   2  17   2      932.37      874.83     29.50 o 
   3  17   2       12.58       11.11     10.33 o 
   4  17   2       35.01       22.15      8.48 o 
  -4  18   2      228.64      181.05     33.89 o 
  -3  18   2       81.67       81.34     11.43 o 
  -2  18   2       22.38       11.08      7.43 o 
  -1  18   2      879.68      987.03     35.76 o 
   0  18   2      600.00      736.88     26.95 o 
   1  18   2      150.46      200.88     14.63 o 
   2  18   2      117.87      108.78     13.26 o 
   3  18   2     1024.79     1032.66     33.47 o 
   4  18   2       89.05      102.92     12.98 o 
  -4  19   2       66.80       60.94     10.63 o 
  -3  19   2      447.51      424.47     28.19 o 
  -2  19   2      990.74      962.25     35.87 o 
  -1  19   2       28.76       21.52     12.93 o 
   0  19   2     1496.45     1643.11     87.19 o 
   1  19   2      536.24      595.26     35.97 o 
   2  19   2     2029.90     2067.52     63.34 o 
   3  19   2       60.31       46.13     10.73 o 
  -3  20   2       32.19       24.96      9.27 o 
  -2  20   2        5.63       -4.00      7.70 o 
  -1  20   2      321.19      309.57     19.53 o 
   0  20   2       60.29       80.58     19.31 o 
   1  20   2      607.05      667.26     26.23 o 
   2  20   2       90.67       86.18     12.91 o 
   3  20   2       13.26       -0.66     14.54 o 
  -3  21   2      144.43      143.80     15.33 o 
  -2  21   2        1.00       -5.35      8.36 o 
  -1  21   2        0.96      -14.03      8.20 o 
   0  21   2     1048.08     1022.38     77.71 o 
   1  21   2        0.14       11.36      8.16 o 
   2  21   2     1051.88     1035.25     38.86 o 
   3  21   2        0.52      -13.62     10.53 o 
  -3  22   2       34.05       32.48     16.02 o 
  -2  22   2        0.13       -0.60      8.84 o 
  -1  22   2        8.60        4.38     15.51 o 
   0  22   2       61.43       62.93     18.75 o 
   1  22   2       18.84       25.96     10.97 o 
   2  22   2        4.02        0.20      9.09 o 
   3  22   2        0.85       -4.09      9.06 o 
  -2  23   2      189.07      179.74     17.61 o 
  -1  23   2        4.44        4.56     28.39 o 
   0  23   2       42.91       53.11     18.77 o 
   1  23   2       62.63       68.89     13.67 o 
   2  23   2        4.73       -1.34      9.84 o 
  -2  24   2       11.66       -0.54     11.22 o 
  -1  24   2      162.96      121.15     37.50 o 
   0  24   2      368.72      387.17     34.32 o 
   1  24   2        5.19        4.85     25.64 o 
   2  24   2      161.96      174.50     17.99 o 
  -1  25   2      209.05      181.09     42.95 o 
   0  25   2      325.70      381.48     34.98 o 
   1  25   2        1.44       -6.73     25.92 o 
   0  26   2       17.31       45.53     18.72 o 
  -5   1   3        0.01       12.50     15.22 o 
  -4   1   3      117.86      171.55     21.27 o 
  -3   1   3     1290.05     1210.46     74.27 o 
  -2   1   3     1364.00     1177.60     48.56 o 
  -1   1   3       23.12       10.99      1.72 o 
   0   1   3     4404.14     4438.79     93.71 o 
   1   1   3     3429.32     3158.69     85.78 o 
   2   1   3     1847.06     1966.70     76.09 o 
   3   1   3      482.33      470.86     20.97 o 
   4   1   3     1247.85     1342.28     49.10 o 
   5   1   3      187.17      254.46     30.88 o 
  -5   2   3       64.66       92.47     42.38 o 
  -4   2   3       91.73       67.29     24.32 o 
  -3   2   3      720.69      756.02     52.09 o 
  -2   2   3     1278.76      963.53     27.74 o 
  -1   2   3    12157.92    12162.19    304.44 o 
   0   2   3     2956.21     3367.31     80.08 o 
   1   2   3      445.43      463.86     21.74 o 
   2   2   3      879.57      691.84     54.79 o 
   3   2   3      184.19      263.37     15.59 o 
   4   2   3      445.25      632.13     28.87 o 
   5   2   3      345.31      469.25     26.88 o 
  -5   3   3      376.54      407.75     31.76 o 
  -4   3   3      618.42      610.02     50.77 o 
  -3   3   3       62.01       70.92     10.23 o 
  -2   3   3       48.37       90.73      5.14 o 
  -1   3   3      814.36      886.64     21.69 o 
   0   3   3     2745.89     2586.02     61.39 o 
   1   3   3     3341.52     3261.59     91.68 o 
   2   3   3       98.70      112.63      4.45 o 
   3   3   3      194.87      198.11     13.63 o 
   4   3   3       67.57       64.51     10.34 o 
   5   3   3        2.08       22.93     13.95 o 
  -5   4   3      292.34      230.79     37.83 o 
  -4   4   3      197.59      225.91     32.55 o 
  -3   4   3       53.81       43.47      9.72 o 
  -2   4   3       12.46        1.66      1.85 o 
   0   4   3      257.16      290.07     13.96 o 
   1   4   3     1425.80     1513.08     55.15 o 
   2   4   3     3389.93     2986.49     71.71 o 
   3   4   3       17.15       22.05      6.25 o 
   4   4   3       17.17       45.42      9.47 o 
   5   4   3       51.56      162.00     22.89 o 
  -5   5   3       56.10       32.54     22.98 o 
  -4   5   3      848.86      909.06     65.34 o 
  -3   5   3      368.95      366.67     11.23 o 
  -2   5   3      493.29      311.49     11.74 o 
   0   5   3     1254.45     1475.27     33.27 o 
   1   5   3     1150.95     1199.75     25.15 o 
   2   5   3      402.31      353.44     10.79 o 
   3   5   3      289.10      327.03     17.31 o 
   5   5   3        1.37      -14.71     19.70 o 
  -5   6   3      155.38      180.48     33.84 o 
  -4   6   3      416.13      363.29     39.75 o 
  -3   6   3     2071.75     1834.98     49.58 o 
  -2   6   3     1408.83     1448.54     34.39 o 
  -1   6   3     1973.22     1789.07     58.93 o 
   0   6   3      497.18      386.23     11.43 o 
   1   6   3     1132.34      973.94     22.49 o 
   2   6   3     3279.78     3381.74     81.58 o 
   3   6   3      343.95      308.37     15.01 o 
   4   6   3      672.33      657.84     65.92 o 
   5   6   3       62.12       41.26     23.28 o 
  -5   7   3       51.31       80.52     10.92 o 
  -4   7   3     1662.38     1472.20     92.21 o 
  -3   7   3      106.72      104.06      7.05 o 
  -2   7   3      300.60      267.36      9.85 o 
  -1   7   3      146.77      129.87      8.19 o 
   0   7   3      964.95     1097.91     24.79 o 
   1   7   3      117.83      139.76      7.11 o 
   2   7   3      578.96      466.60     28.00 o 
   3   7   3      327.62      280.64     10.21 o 
   4   7   3      279.06      357.71     26.81 o 
   5   7   3       10.47      -28.07     18.82 o 
  -5   8   3       92.97      141.49     31.72 o 
  -4   8   3      160.58      131.30     13.67 o 
  -3   8   3      571.72      498.88     17.61 o 
  -2   8   3      976.26      937.86     29.40 o 
  -1   8   3     3119.48     3416.47     77.19 o 
   0   8   3     4139.51     5071.71     96.43 o 
   1   8   3      421.50      501.91     12.56 o 
   2   8   3      262.17      235.06     15.20 o 
   3   8   3      119.47       92.93     15.42 o 
   4   8   3        1.24        3.92     15.31 o 
   5   8   3       33.30       19.79     23.37 o 
  -5   9   3       25.03       35.10     17.57 o 
  -4   9   3       25.14       34.33      5.31 o 
  -3   9   3      353.47      317.27     13.95 o 
  -2   9   3     2496.09     2165.65     50.95 o 
  -1   9   3      940.98     1103.04     28.54 o 
   0   9   3     1461.36     1910.18     38.72 o 
   1   9   3      647.64      937.67     22.40 o 
   2   9   3      277.05      196.74      9.83 o 
   3   9   3       31.15        1.08     10.12 o 
   4   9   3       27.16       26.22     28.70 o 
   5   9   3      189.79      180.17     35.93 o 
  -5  10   3       12.43       15.08     23.79 o 
  -4  10   3        0.61        0.47      4.19 o 
  -3  10   3        5.85        2.05      5.29 o 
  -2  10   3       54.84       51.76      6.56 o 
  -1  10   3      648.74      733.02     21.17 o 
   0  10   3      567.33      798.07     18.96 o 
   1  10   3       49.35       28.45      4.33 o 
   2  10   3      414.17      380.33     15.43 o 
   3  10   3     1961.15     1729.00     55.14 o 
   4  10   3       21.38       31.80     19.82 o 
   5  10   3     1010.30     1098.88     87.07 o 
  -5  11   3       44.13       29.32     20.29 o 
  -4  11   3       12.19       15.79      5.50 o 
  -3  11   3     2525.42     2319.21     81.97 o 
  -2  11   3      181.16      206.99     12.19 o 
  -1  11   3       44.47       39.48      5.51 o 
   0  11   3      196.75      226.59      8.21 o 
   1  11   3     1488.65     1749.89     59.22 o 
   2  11   3     1280.86     1269.61     43.20 o 
   3  11   3       41.55       46.01      8.30 o 
   4  11   3      648.52      689.61     41.10 o 
   5  11   3       70.84       46.98     27.63 o 
  -5  12   3        2.26       14.34     11.18 o 
  -4  12   3       98.69       94.07      8.72 o 
  -3  12   3       29.79       26.00      6.49 o 
  -2  12   3     1156.13     1122.36     38.13 o 
  -1  12   3      109.63      159.02      9.78 o 
   0  12   3     2828.13     3838.31     75.11 o 
   1  12   3      166.09      193.00      9.35 o 
   2  12   3        0.59       -1.15      5.89 o 
   3  12   3      608.40      568.53     25.55 o 
   4  12   3      616.69      629.00     25.63 o 
   5  12   3        0.04      -13.00     24.03 o 
  -5  13   3       19.86       24.36     12.64 o 
  -4  13   3      251.44      208.21     13.00 o 
  -3  13   3      554.61      512.23     23.89 o 
  -2  13   3       13.82        6.83      5.99 o 
  -1  13   3     1412.95     1441.48     45.80 o 
   0  13   3      908.00     1233.34     30.27 o 
   1  13   3        2.64        0.61      3.35 o 
   2  13   3      895.27      934.04     50.13 o 
   3  13   3       42.58       30.95     10.54 o 
   4  13   3      500.80      464.07     21.81 o 
   5  13   3        1.73      -21.97     24.76 o 
  -4  14   3        8.00        1.28      6.18 o 
  -3  14   3      252.96      252.73     15.20 o 
  -2  14   3     1358.59     1280.43     41.13 o 
  -1  14   3     1891.92     2125.29     52.95 o 
   0  14   3      269.88      340.95     12.23 o 
   1  14   3      863.25      983.35     25.19 o 
   2  14   3      626.28      684.92     29.76 o 
   3  14   3      248.10      213.30     16.43 o 
   4  14   3      414.01      424.95     25.80 o 
  -4  15   3      771.29      671.90     25.64 o 
  -3  15   3      147.98      165.53     12.88 o 
  -2  15   3      338.40      306.15     17.78 o 
  -1  15   3      352.92      341.66     28.04 o 
   0  15   3      308.15      319.91     13.18 o 
   1  15   3     1023.34     1136.47     28.65 o 
   2  15   3        0.06       -3.68      7.49 o 
   3  15   3      325.40      327.65     20.90 o 
   4  15   3       33.88       24.97      7.57 o 
  -4  16   3        4.65       17.83      7.60 o 
  -3  16   3       47.46       38.02      8.43 o 
  -2  16   3      116.46       75.94     10.28 o 
  -1  16   3        4.10       21.85      7.47 o 
   0  16   3        9.15        2.68      4.64 o 
   1  16   3        7.65       11.15      6.12 o 
   2  16   3      188.56      225.95     16.77 o 
   3  16   3      400.18      461.67     20.16 o 
   4  16   3       72.69       29.34     14.83 o 
  -4  17   3      291.25      309.68     32.68 o 
  -3  17   3      313.47      311.52     18.24 o 
  -2  17   3      579.35      606.88     25.77 o 
  -1  17   3      664.05      743.68     29.65 o 
   0  17   3        2.03       -2.97      5.03 o 
   1  17   3     1204.81     1397.00     36.90 o 
   2  17   3      562.36      525.84     22.21 o 
   3  17   3      428.41      449.07     20.33 o 
   4  17   3      205.14      155.94     22.23 o 
  -4  18   3        1.65        9.50      7.59 o 
  -3  18   3      124.21      113.59     12.59 o 
  -2  18   3       13.04        7.35      6.67 o 
  -1  18   3     1779.24     1835.55     56.21 o 
   0  18   3      367.53      376.87     18.89 o 
   1  18   3        0.52       10.33      7.26 o 
   2  18   3      508.21      487.14     24.99 o 
   3  18   3       15.60       13.28      8.06 o 
   4  18   3       10.85       19.09      9.40 o 
  -4  19   3        1.76      -11.03      8.48 o 
  -3  19   3      108.00       94.32     12.03 o 
  -2  19   3       10.72       16.25      8.11 o 
  -1  19   3      224.64      205.68     16.17 o 
   0  19   3      339.69      336.67     22.85 o 
   1  19   3        7.97        7.59      7.45 o 
   2  19   3       91.41       89.87     11.46 o 
   3  19   3      197.48      219.09     15.77 o 
  -3  20   3      723.75      676.89     29.11 o 
  -2  20   3      256.46      268.00     18.45 o 
  -1  20   3      152.03      151.89     19.89 o 
   0  20   3      433.29      475.37     48.87 o 
   1  20   3       17.53       31.55      9.35 o 
   2  20   3      369.42      410.91     23.20 o 
   3  20   3       55.78       56.67     13.18 o 
  -3  21   3      113.82       93.02     13.12 o 
  -2  21   3        1.79        2.59      8.25 o 
  -1  21   3        9.75       -5.89     13.14 o 
   0  21   3     1359.48     1289.93     62.54 o 
   1  21   3        6.23        5.40      8.10 o 
   2  21   3      354.16      374.63     22.65 o 
   3  21   3       58.39       84.92     13.64 o 
  -3  22   3       52.69       31.72     20.10 o 
  -2  22   3      104.68      101.30     13.67 o 
  -1  22   3      265.73      277.84     27.66 o 
   0  22   3      358.75      378.60     38.09 o 
   1  22   3       11.94       13.21     12.53 o 
   2  22   3       53.32       52.35     12.01 o 
   3  22   3      801.90      781.85     33.60 o 
  -2  23   3        9.91       13.17     11.60 o 
  -1  23   3      155.30      113.34     36.57 o 
   0  23   3      443.28      479.44     45.98 o 
   1  23   3       25.93       52.95     12.51 o 
   2  23   3       64.24       78.49     14.18 o 
  -2  24   3      355.33      363.98     30.97 o 
  -1  24   3        8.96      -19.59     27.48 o 
   0  24   3       61.81      101.70     45.80 o 
   1  24   3      370.36      381.35     25.51 o 
   2  24   3        1.58       -7.36      9.17 o 
  -1  25   3       55.77       25.91     31.19 o 
   0  25   3      374.76      402.51     39.73 o 
   1  25   3     1339.03     1294.06     93.43 o 
  -5   0   4       46.31       39.43     25.64 o 
  -4   0   4       46.94        4.80     20.38 o 
  -3   0   4     2908.54     2628.37    144.32 o 
  -2   0   4      612.14      393.49     18.69 o 
  -1   0   4    14156.11    13277.16    332.84 o 
   0   0   4    18819.29    17104.41    434.02 o 
   1   0   4    15919.98    14062.37    460.74 o 
   2   0   4      394.23      535.15     36.61 o 
   3   0   4        4.85       -1.62      7.56 o 
   4   0   4     1511.80     1588.88     68.46 o 
   5   0   4      547.11      737.07     61.24 o 
  -5   1   4       78.38      107.70     34.05 o 
  -4   1   4      433.48      438.87     38.43 o 
  -3   1   4       49.78       39.46     16.76 o 
  -2   1   4     1858.57     1422.32     34.87 o 
  -1   1   4      251.45      313.41      7.64 o 
   0   1   4     8526.92     8174.93    181.25 o 
   1   1   4      392.78      317.32     10.60 o 
   2   1   4      470.53      460.99     18.02 o 
   3   1   4       98.90      107.10     10.13 o 
   4   1   4      713.44      945.69     32.51 o 
   5   1   4      268.27      402.45     25.19 o 
  -5   2   4      291.08      390.12     43.92 o 
  -4   2   4      559.36      564.20     49.71 o 
  -3   2   4     2566.15     2526.37    139.66 o 
  -2   2   4      205.02      223.40     11.84 o 
  -1   2   4     4301.27     4294.22     80.36 o 
   0   2   4       92.35      102.28      5.94 o 
   1   2   4      226.90      204.68     14.32 o 
   2   2   4      722.44      740.60     25.30 o 
   3   2   4     1992.97     1975.58     64.27 o 
   4   2   4       52.32      100.39     16.59 o 
   5   2   4        0.98       69.45     15.44 o 
  -5   3   4      120.56      112.87     23.68 o 
  -4   3   4     1134.18     1127.39     76.36 o 
  -3   3   4        0.44       -9.36      5.79 o 
  -2   3   4     3099.13     2522.08     54.96 o 
  -1   3   4     1061.26     1143.40     27.79 o 
   0   3   4     2128.67     2302.61     50.24 o 
   1   3   4      112.84      102.66      4.95 o 
   2   3   4        6.19        3.50      1.70 o 
   3   3   4     2089.10     2125.65     68.50 o 
   4   3   4      117.86      129.78     13.03 o 
   5   3   4       25.81       54.11     15.82 o 
  -5   4   4       21.35       31.19     22.11 o 
  -4   4   4      333.92      294.77     36.21 o 
  -3   4   4       88.16       69.23      5.53 o 
  -2   4   4     1582.81     1542.97     70.64 o 
  -1   4   4       71.33      102.39     10.49 o 
   0   4   4      706.61      519.21     13.84 o 
   1   4   4       67.52       63.46      4.00 o 
   2   4   4     2439.07     2226.74     40.56 o 
   3   4   4      135.92      110.41     10.40 o 
   4   4   4      225.39      193.26     17.92 o 
   5   4   4      761.86      953.00     74.94 o 
  -5   5   4        2.82       20.39     21.92 o 
  -4   5   4       65.37       41.54     13.76 o 
  -3   5   4      400.18      385.10     17.14 o 
  -2   5   4      988.04     1057.42     25.89 o 
  -1   5   4       58.36       69.58      6.22 o 
   0   5   4      626.00      634.87     17.92 o 
   1   5   4        5.97       28.23      2.83 o 
   2   5   4     1104.01     1165.76     27.78 o 
   3   5   4       31.17       48.50     14.84 o 
   4   5   4        0.53        9.27      7.58 o 
   5   5   4       74.67       48.52     24.12 o 
  -5   6   4       78.92       73.53     27.13 o 
  -4   6   4      401.22      300.09     42.12 o 
  -3   6   4       24.71       19.10      3.63 o 
  -2   6   4      166.01      137.31      8.38 o 
  -1   6   4      553.47      632.20     18.97 o 
   0   6   4      988.92     1103.71     28.60 o 
   1   6   4     1594.18     1579.21     36.31 o 
   2   6   4       23.86       27.97      4.61 o 
   3   6   4      398.93      364.76     13.38 o 
   4   6   4      345.17      384.45     27.75 o 
   5   6   4       40.44       20.94     22.86 o 
  -5   7   4      440.92      443.28     23.09 o 
  -4   7   4       64.10       43.68      5.43 o 
  -3   7   4       20.95       18.66      4.34 o 
  -2   7   4      284.56      250.70     11.41 o 
  -1   7   4      366.65      278.83     14.26 o 
   0   7   4     2141.89     2276.68     44.54 o 
   1   7   4      148.25      185.88      7.04 o 
   2   7   4       76.69       43.33      4.53 o 
   3   7   4        2.17        0.04      2.93 o 
   4   7   4      809.45      827.56     42.71 o 
   5   7   4      198.55      140.18     32.36 o 
  -5   8   4      275.61      227.02     18.75 o 
  -4   8   4       15.44       14.94      5.53 o 
  -3   8   4      618.11      563.78     19.49 o 
  -2   8   4     1031.85      966.02     30.42 o 
  -1   8   4     1454.58     1808.95     48.00 o 
   0   8   4      347.81      672.94     15.89 o 
   1   8   4     1561.91     1669.72     50.35 o 
   2   8   4        6.48        2.76      2.75 o 
   3   8   4      148.83      100.79     10.30 o 
   4   8   4      751.63      735.56     60.87 o 
   5   8   4      146.53      140.97     32.50 o 
  -5   9   4        0.14        7.93      9.06 o 
  -4   9   4       10.90       12.49      5.26 o 
  -3   9   4        5.27       -0.90      3.69 o 
  -2   9   4       66.77       44.34     10.24 o 
  -1   9   4     2056.88     2222.31     58.22 o 
   0   9   4      186.27      177.09      7.44 o 
   1   9   4     2224.13     2657.28     60.24 o 
   2   9   4      960.83      904.95     27.48 o 
   3   9   4     1031.61     1003.97     35.18 o 
   4   9   4       13.15       23.24     16.11 o 
   5   9   4      236.35      264.81     40.96 o 
  -5  10   4      121.09      121.74     14.24 o 
  -4  10   4       12.34       18.48      4.95 o 
  -3  10   4      361.13      288.50     15.80 o 
  -2  10   4       59.54       65.87      7.30 o 
  -1  10   4      115.00      122.95      8.52 o 
   0  10   4      809.41     1197.13     26.13 o 
   1  10   4      729.69      854.33     23.49 o 
   2  10   4      295.15      279.73     13.67 o 
   3  10   4       16.15       24.47      9.91 o 
   4  10   4       59.08       74.98      8.23 o 
   5  10   4      186.39      255.48     40.28 o 
  -5  11   4        0.25       18.60     13.24 o 
  -4  11   4      346.47      352.47     15.77 o 
  -3  11   4      527.87      472.28     19.68 o 
  -2  11   4      239.03      243.14     13.59 o 
  -1  11   4      465.02      548.20     19.44 o 
   0  11   4      334.88      367.42     11.72 o 
   1  11   4     1357.75     1383.86     31.92 o 
   2  11   4      909.61      912.04     28.73 o 
   3  11   4      720.63      666.16     27.38 o 
   4  11   4      285.39      274.78     17.99 o 
   5  11   4       26.78       28.10     25.78 o 
  -5  12   4      178.77      194.35     18.10 o 
  -4  12   4        6.47       19.59      9.18 o 
  -3  12   4      714.21      664.88     40.26 o 
  -2  12   4        3.41       -5.43      6.53 o 
  -1  12   4     2847.39     3342.10     86.46 o 
   0  12   4      930.94     1041.88     24.38 o 
   1  12   4     2777.52     3229.06     67.82 o 
   2  12   4     2787.51     2757.43     73.15 o 
   3  12   4      175.23      165.02     13.91 o 
   4  12   4      511.05      565.26     31.18 o 
   5  12   4        8.64      -15.92     23.16 o 
  -5  13   4       19.18       39.21     12.69 o 
  -4  13   4       12.70        5.39      5.82 o 
  -3  13   4      162.12      128.42     13.15 o 
  -2  13   4       33.69       24.43      6.54 o 
  -1  13   4       17.31        3.16      4.15 o 
   0  13   4       57.01       71.08      6.21 o 
   1  13   4      433.77      496.84     18.66 o 
   2  13   4      535.12      518.40     24.79 o 
   3  13   4      135.77      151.07     13.86 o 
   4  13   4        0.87        4.69     18.20 o 
  -4  14   4       35.60       16.37      6.80 o 
  -3  14   4       58.29       73.75      9.11 o 
  -2  14   4       88.75       83.48      9.87 o 
  -1  14   4      639.45      740.62     25.77 o 
   0  14   4      567.74      725.25     18.51 o 
   1  14   4      675.73      743.10     24.09 o 
   2  14   4      299.57      390.62     23.08 o 
   3  14   4        0.14       -5.93      6.61 o 
   4  14   4      905.32      841.13     38.28 o 
  -4  15   4      128.82      124.78     11.39 o 
  -3  15   4       62.45       65.54      8.86 o 
  -2  15   4      728.29      669.35     48.42 o 
  -1  15   4        9.42        8.98      5.28 o 
   0  15   4     3736.64     4612.52     81.77 o 
   1  15   4      971.26     1076.38     27.48 o 
   2  15   4      386.83      400.10     22.59 o 
   3  15   4      472.57      458.87     32.85 o 
   4  15   4        9.75       -5.80      8.08 o 
  -4  16   4      617.86      560.35     23.54 o 
  -3  16   4       78.76       86.34     10.29 o 
  -2  16   4      335.49      383.04     24.23 o 
  -1  16   4      867.47     1015.34     35.55 o 
   0  16   4      483.39      543.54     20.29 o 
   1  16   4       37.59       46.42      7.39 o 
   2  16   4       83.30       92.83     10.04 o 
   3  16   4       37.16       27.01      9.42 o 
   4  16   4       42.24       33.26     11.59 o 
  -4  17   4      112.65       92.21     11.16 o 
  -3  17   4       47.80       46.14      9.10 o 
  -2  17   4       42.84       41.09      8.29 o 
  -1  17   4      449.97      521.95     24.33 o 
   0  17   4      930.91      999.87     28.29 o 
   1  17   4      456.06      436.73     18.63 o 
   2  17   4      165.96      179.78     13.48 o 
   3  17   4      206.18      236.99     15.24 o 
   4  17   4       13.52       13.32     10.41 o 
  -4  18   4       31.14       22.83     23.42 o 
  -3  18   4      511.48      437.42     29.28 o 
  -2  18   4       73.20       95.03     11.82 o 
  -1  18   4      122.08      127.81     12.95 o 
   0  18   4      252.15      326.80     21.75 o 
   1  18   4      284.91      310.79     15.82 o 
   2  18   4        0.22      -13.68      6.84 o 
   3  18   4      150.46      116.59     13.42 o 
   4  18   4        0.02      -15.78     11.41 o 
  -3  19   4      429.86      393.26     21.61 o 
  -2  19   4       15.33       21.30      8.27 o 
  -1  19   4       21.17        6.84      7.89 o 
   0  19   4       43.39       40.46     11.76 o 
   1  19   4        0.94       -8.15      6.69 o 
   2  19   4        3.54       -4.47      7.69 o 
   3  19   4       96.16       79.83     17.56 o 
  -3  20   4      160.01      135.50     14.01 o 
  -2  20   4        0.67       11.18      9.17 o 
  -1  20   4      473.69      492.78     35.59 o 
   0  20   4     1005.36      987.10     52.27 o 
   1  20   4     1600.03     1736.06     49.16 o 
   2  20   4       66.57       39.43     10.36 o 
   3  20   4        8.45       -7.33     22.78 o 
  -3  21   4       95.88       88.24     12.88 o 
  -2  21   4     1273.59     1319.50     55.03 o 
  -1  21   4      158.15      158.17     21.42 o 
   0  21   4      160.54      217.32     38.01 o 
   1  21   4     1421.98     1496.35     44.56 o 
   2  21   4      373.09      419.46     24.20 o 
   3  21   4       38.17       30.55     11.58 o 
  -3  22   4        5.00       -1.23     12.71 o 
  -2  22   4      425.10      377.37     26.39 o 
  -1  22   4       21.49        2.25     28.16 o 
   0  22   4       10.08       11.41     27.74 o 
   1  22   4      632.16      628.19     31.59 o 
   2  22   4      133.83      100.86     14.59 o 
  -2  23   4     1028.30      973.37    120.24 o 
  -1  23   4       89.55       60.63     33.77 o 
   0  23   4       43.22       55.57     18.40 o 
   1  23   4      308.03      324.98     25.16 o 
   2  23   4      757.91      769.59     39.13 o 
  -2  24   4       14.16       10.33     12.51 o 
  -1  24   4      170.32      112.77     37.61 o 
   0  24   4      363.46      412.87     54.71 o 
   1  24   4      209.70      251.48     22.21 o 
   2  24   4       25.81       11.60     10.90 o 
  -1  25   4        0.82      -28.91     28.63 o 
   0  25   4      219.48      193.89     41.31 o 
   1  25   4       88.09      124.26     22.54 o 
  -5   1   5      195.66      219.47     35.99 o 
  -4   1   5       32.29       31.32     14.65 o 
  -3   1   5     1049.56      994.90     30.56 o 
  -2   1   5      389.47      239.93      7.05 o 
  -1   1   5      121.99      104.61      3.92 o 
   0   1   5      516.49      491.39     12.83 o 
   1   1   5      241.67      240.96      7.25 o 
   2   1   5      139.63      114.93      6.69 o 
   3   1   5      214.19      216.84     14.32 o 
   4   1   5      293.59      378.15     18.41 o 
   5   1   5      184.46      312.63     45.29 o 
  -5   2   5      393.73      532.16     37.12 o 
  -4   2   5     1311.87     1320.92     36.44 o 
  -3   2   5     1394.41     1249.90     37.51 o 
  -2   2   5      165.96      167.99      5.94 o 
  -1   2   5       64.44       86.85      4.49 o 
   0   2   5     6144.23     5396.15    110.98 o 
   1   2   5        0.36        2.25      1.22 o 
   2   2   5      322.90      404.41     11.61 o 
   3   2   5      334.48      427.09     20.09 o 
   4   2   5       69.52       87.44     11.31 o 
   5   2   5       41.21       29.61     18.71 o 
  -5   3   5        7.02       20.19      7.78 o 
  -4   3   5       46.39       45.86     11.12 o 
  -3   3   5      153.45      140.51      6.87 o 
  -2   3   5       62.57       27.22      3.43 o 
  -1   3   5        0.08        3.52      1.95 o 
   0   3   5     1316.24     1253.38     27.67 o 
   1   3   5     1251.26     1110.61     33.08 o 
   2   3   5      389.92      385.66      8.83 o 
   3   3   5      330.50      372.08     18.43 o 
   4   3   5      302.06      359.19     20.96 o 
   5   3   5      212.25      368.69     45.75 o 
  -5   4   5       17.89       17.61     14.75 o 
  -4   4   5       56.66       42.44     12.10 o 
  -3   4   5      104.05       81.16      6.08 o 
  -2   4   5     1700.25     1560.06     40.53 o 
  -1   4   5       39.82       42.71      4.33 o 
   0   4   5      155.24      110.58      6.05 o 
   1   4   5        2.64        3.44      2.34 o 
   2   4   5       30.33       33.10      2.71 o 
   3   4   5      662.07      715.33     28.15 o 
   4   4   5       52.49       54.70     17.31 o 
   5   4   5       36.26      192.03     31.93 o 
  -5   5   5       10.96        8.26      8.19 o 
  -4   5   5      207.73      218.35     14.94 o 
  -3   5   5     1218.02     1183.21     29.41 o 
  -2   5   5     1969.20     1866.74     98.50 o 
  -1   5   5     4783.33     4953.65    100.55 o 
   0   5   5      211.24      154.09      7.23 o 
   1   5   5      388.57      355.78      9.78 o 
   2   5   5     3128.30     3181.88     57.29 o 
   3   5   5       49.32       68.55      8.77 o 
   4   5   5      141.02      140.08     17.17 o 
   5   5   5      961.24     1088.16     82.39 o 
  -5   6   5       64.05       63.92     22.06 o 
  -4   6   5        2.61        1.83      6.84 o 
  -3   6   5     1212.95     1180.77     42.94 o 
  -2   6   5      447.61      481.73     47.29 o 
  -1   6   5      272.59      309.16      9.27 o 
   0   6   5      910.87      831.64     21.18 o 
   1   6   5     2707.96     2764.11     75.70 o 
   2   6   5      764.87      817.26     23.00 o 
   3   6   5     1327.91     1327.71     31.71 o 
   4   6   5       28.35       74.43     19.22 o 
   5   6   5        0.38       20.71     20.62 o 
  -5   7   5       20.51       10.33     32.93 o 
  -4   7   5       27.24       34.63      8.47 o 
  -3   7   5      325.36      268.26     19.51 o 
  -2   7   5      220.98      189.53     11.32 o 
  -1   7   5      163.86      111.25      6.60 o 
   0   7   5      453.65      493.83     13.36 o 
   1   7   5       88.91       60.78      4.09 o 
   2   7   5       58.67       61.35      6.29 o 
   3   7   5     1185.40     1155.12     23.12 o 
   4   7   5      100.35      113.60     23.44 o 
   5   7   5      119.73      121.70     29.90 o 
  -5   8   5        4.80       15.55     12.88 o 
  -4   8   5      134.01      129.94      8.93 o 
  -3   8   5        7.56        8.29      5.14 o 
  -2   8   5        3.62        0.66      2.98 o 
  -1   8   5        0.15        0.81      2.84 o 
   0   8   5     1870.71     1947.41     44.33 o 
   1   8   5      639.03      825.96     18.37 o 
   2   8   5     2052.28     2113.78     56.11 o 
   3   8   5     1004.84      942.67     23.30 o 
   4   8   5       74.31       71.71     20.59 o 
   5   8   5        4.74       26.62     22.84 o 
  -5   9   5       46.23       70.86     28.16 o 
  -4   9   5       73.18       77.28      7.57 o 
  -3   9   5      141.19      120.83      8.75 o 
  -2   9   5      165.25      174.41     11.14 o 
  -1   9   5       59.52       32.97      4.80 o 
   0   9   5      856.59     1224.25     26.34 o 
   1   9   5      602.34      691.92     17.99 o 
   2   9   5      357.02      381.13     19.24 o 
   3   9   5       60.81       38.67      7.63 o 
   4   9   5      226.12      192.18     31.95 o 
   5   9   5      341.38      430.01     52.82 o 
  -5  10   5       69.66       55.41     17.60 o 
  -4  10   5      846.13      805.68     26.59 o 
  -3  10   5        5.53       -2.73      6.02 o 
  -2  10   5     2408.00     2394.09    105.35 o 
  -1  10   5      609.96      806.75     22.91 o 
   0  10   5     3843.41     4307.08     83.09 o 
   1  10   5       77.67       76.10      5.87 o 
   2  10   5     2966.95     2960.82     77.20 o 
   3  10   5       28.12       11.48      6.76 o 
   4  10   5      122.57      115.00     25.89 o 
   5  10   5      357.93      368.53     48.74 o 
  -5  11   5      133.93      169.02     22.11 o 
  -4  11   5        4.83        7.71      5.78 o 
  -3  11   5     1003.86      914.47     29.75 o 
  -2  11   5       19.73       21.44      5.59 o 
  -1  11   5      387.66      376.04     17.05 o 
   0  11   5      628.41      788.62     19.24 o 
   1  11   5     1832.27     2062.15     45.00 o 
   2  11   5      120.31      113.41      9.39 o 
   3  11   5      816.19      831.64     31.98 o 
   4  11   5      386.70      360.32     32.16 o 
   5  11   5       15.32       12.47     23.60 o 
  -5  12   5        1.94       19.90     11.92 o 
  -4  12   5      385.43      369.64     16.85 o 
  -3  12   5        0.22        4.75      6.15 o 
  -2  12   5      850.19      877.21     29.53 o 
  -1  12   5      308.20      330.30     14.98 o 
   0  12   5     1539.91     1892.30     45.39 o 
   1  12   5       46.89       57.88      5.76 o 
   2  12   5      262.97      255.89     16.35 o 
   3  12   5      313.48      302.29     24.17 o 
   4  12   5       72.35       78.17      7.63 o 
   5  12   5      107.50       91.34     30.61 o 
  -5  13   5      470.01      502.69     24.86 o 
  -4  13   5       71.17       73.46      8.70 o 
  -3  13   5      150.64      153.69     11.27 o 
  -2  13   5        7.52        2.64      5.64 o 
  -1  13   5     1103.86     1274.98     38.00 o 
   0  13   5      239.22      340.82     12.25 o 
   1  13   5     2099.89     2208.13     54.55 o 
   2  13   5        7.84       12.47      8.19 o 
   3  13   5      122.45      129.96     13.40 o 
   4  13   5       51.60       47.92      9.46 o 
  -4  14   5        9.32       -2.51      5.48 o 
  -3  14   5      115.02       86.61      9.58 o 
  -2  14   5      254.92      280.01     16.28 o 
  -1  14   5      924.95     1042.45     32.99 o 
   0  14   5       80.76       76.70      5.87 o 
   1  14   5        0.97       -3.77      5.57 o 
   2  14   5     2827.61     2920.28     89.92 o 
   3  14   5      108.40       92.43     12.22 o 
   4  14   5        7.12       43.35     20.69 o 
  -4  15   5       67.73       52.35      8.67 o 
  -3  15   5        4.28       -2.09      5.65 o 
  -2  15   5      300.12      326.40     17.87 o 
  -1  15   5      563.79      567.21     24.35 o 
   0  15   5      922.12     1049.53     26.01 o 
   1  15   5      822.24      890.82     27.87 o 
   2  15   5       68.64      101.32     12.69 o 
   3  15   5       49.55       37.03     10.57 o 
   4  15   5      151.33      155.82     16.22 o 
  -4  16   5      111.19      121.78     15.06 o 
  -3  16   5        4.40       -5.71      5.52 o 
  -2  16   5       11.03       -2.67      9.45 o 
  -1  16   5      505.76      527.49     24.02 o 
   0  16   5       25.32       25.88      5.78 o 
   1  16   5        0.07       -1.03      5.70 o 
   2  16   5       28.60       43.88     10.94 o 
   3  16   5        6.62       -7.72      8.27 o 
   4  16   5       28.99       24.58     10.78 o 
  -4  17   5       10.35       12.05      7.99 o 
  -3  17   5        4.14        1.50      6.49 o 
  -2  17   5       24.35       14.06      7.33 o 
  -1  17   5        3.21       -1.15      6.43 o 
   0  17   5      622.17      698.25     20.66 o 
   1  17   5     1953.21     2131.22     47.75 o 
   2  17   5      122.21      128.48     14.81 o 
   3  17   5      180.25      173.84     19.12 o 
   4  17   5      227.73      191.96     19.31 o 
  -4  18   5        0.65       -0.72      8.06 o 
  -3  18   5       55.73       36.29      9.24 o 
  -2  18   5      301.75      300.48     23.97 o 
  -1  18   5     1193.54     1321.64     50.84 o 
   0  18   5      188.96      209.88     18.53 o 
   1  18   5      266.07      225.73     13.76 o 
   2  18   5     1015.30     1038.01     33.65 o 
   3  18   5      752.26      743.61     30.15 o 
   4  18   5       60.94       34.07      9.96 o 
  -3  19   5      323.42      281.42     18.35 o 
  -2  19   5      169.68      120.36     13.00 o 
  -1  19   5      362.89      328.73     25.71 o 
   0  19   5      707.83      721.41     33.34 o 
   1  19   5      487.82      518.22     20.84 o 
   2  19   5     1187.59     1189.97     37.49 o 
   3  19   5       26.17       29.25     13.55 o 
  -3  20   5       48.80       45.82     12.87 o 
  -2  20   5       54.75       54.90     10.36 o 
  -1  20   5      111.66       98.66     16.62 o 
   0  20   5       89.80      133.96     22.40 o 
   1  20   5      213.89      216.88     14.68 o 
   2  20   5      323.64      327.59     18.84 o 
   3  20   5       51.54       15.12      9.87 o 
  -3  21   5      315.50      285.48     30.10 o 
  -2  21   5      100.40       98.44     13.19 o 
  -1  21   5      534.66      481.78     32.85 o 
   0  21   5        5.60        0.34     22.64 o 
   1  21   5      251.99      289.14     18.64 o 
   2  21   5       22.51       12.13     13.01 o 
   3  21   5      472.62      466.04     25.42 o 
  -2  22   5     1630.18     1512.75     78.40 o 
  -1  22   5       27.17       21.40     30.55 o 
   0  22   5        2.51        1.65     24.39 o 
   1  22   5      125.78      124.31     16.53 o 
   2  22   5      407.94      391.64     24.21 o 
  -2  23   5       12.37        4.85     40.42 o 
  -1  23   5      329.10      329.23     53.19 o 
   0  23   5       55.87       31.68     26.57 o 
   1  23   5       10.06       14.60     11.15 o 
   2  23   5      198.74      179.19     17.67 o 
  -2  24   5      141.58      105.63     19.04 o 
  -1  24   5       55.98       35.79     32.91 o 
   0  24   5      793.57      604.22     60.61 o 
   1  24   5      233.29      221.85     35.92 o 
  -1  25   5      370.76      290.68     51.11 o 
   0  25   5       71.25       64.49     32.80 o 
   1  25   5      232.01      294.07     31.61 o 
  -5   0   6       51.20       59.62     25.15 o 
  -4   0   6      660.21      670.84     28.49 o 
  -2   0   6      679.36      670.31     27.25 o 
  -1   0   6      667.56      653.64     28.36 o 
   0   0   6      115.59       67.79      4.42 o 
   1   0   6      694.76      806.94     44.12 o 
   2   0   6     2021.39     1541.85     43.37 o 
   3   0   6       38.75       24.64     11.08 o 
   4   0   6        0.52        2.55     12.04 o 
   5   0   6        0.12        7.64     17.03 o 
  -5   1   6       27.64       14.26     14.07 o 
  -4   1   6       58.76       56.74      8.66 o 
  -2   1   6      136.20      196.25      9.56 o 
  -1   1   6       22.42       20.85      2.51 o 
   0   1   6      578.09      531.40     10.66 o 
   1   1   6        4.92        1.38      1.51 o 
   2   1   6      159.46      125.85      5.59 o 
   3   1   6       71.50       65.39      8.50 o 
   4   1   6       81.68       94.24     18.69 o 
   5   1   6       34.45       75.25     15.45 o 
  -5   2   6      258.99      325.56     20.06 o 
  -4   2   6       17.70       14.15      5.36 o 
  -3   2   6      155.67      150.43      9.53 o 
  -2   2   6        1.31        0.08      1.83 o 
  -1   2   6     6794.72     6493.04    147.80 o 
   0   2   6    11941.85    11427.40    239.82 o 
   1   2   6       89.15       57.66      3.95 o 
   2   2   6      817.54      757.09     16.46 o 
   3   2   6      234.01      211.40     13.91 o 
   4   2   6      216.98      212.61     20.74 o 
   5   2   6        0.02        8.50     17.19 o 
  -5   3   6       57.16       52.35      9.84 o 
  -4   3   6      102.16       71.17      7.32 o 
  -3   3   6       28.26        8.18      3.18 o 
  -2   3   6       42.15       52.86      6.05 o 
  -1   3   6       81.91      104.25      9.44 o 
   0   3   6        0.04        8.25      2.37 o 
   1   3   6      218.17      172.21      5.05 o 
   2   3   6       37.89       53.07      3.13 o 
   3   3   6      706.74      700.87     27.96 o 
   4   3   6      529.86      614.03     36.83 o 
   5   3   6      163.59      213.72     34.27 o 
  -5   4   6       80.08       92.88     11.49 o 
  -4   4   6      388.39      375.35     29.91 o 
  -2   4   6     3068.00     2890.24     61.92 o 
  -1   4   6        0.15       -1.29      2.06 o 
   0   4   6     2123.06     1789.40     39.23 o 
   1   4   6      697.01      684.99     13.30 o 
   2   4   6     1805.17     1845.66     34.40 o 
   3   4   6       64.23       52.99      8.18 o 
   4   4   6     1164.08     1317.97     61.60 o 
   5   4   6       82.27      124.71     27.88 o 
  -5   5   6       77.31       60.34     18.40 o 
  -4   5   6       17.01        5.11      7.26 o 
  -3   5   6      399.35      100.54     20.74 o 
  -2   5   6     1654.03     1514.19     27.98 o 
  -1   5   6     2842.00     2779.13     58.00 o 
   0   5   6       57.69      111.83      6.00 o 
   1   5   6     6072.74     5513.84    107.20 o 
   2   5   6      426.53      382.79     10.03 o 
   3   5   6       12.76       -0.50      3.73 o 
   4   5   6      348.68      407.37     29.69 o 
   5   5   6      120.66      379.78     47.54 o 
  -5   6   6       57.65       55.00     10.92 o 
  -4   6   6      253.20      262.40     17.54 o 
  -3   6   6      541.73      519.47     30.21 o 
  -2   6   6      436.29      499.74     13.49 o 
  -1   6   6      778.68      932.46     21.73 o 
   0   6   6     1582.18     1589.55     34.85 o 
   1   6   6        0.24       -0.81      1.96 o 
   2   6   6      622.08      615.42     22.94 o 
   3   6   6      348.86      370.33     10.17 o 
   4   6   6        4.89       15.12     14.59 o 
   5   6   6        8.80       51.94     22.75 o 
  -5   7   6       45.49       48.76     10.89 o 
  -4   7   6     1354.74     1278.36     45.93 o 
  -3   7   6      437.02      425.91     19.44 o 
  -2   7   6       53.01       53.46      5.27 o 
  -1   7   6     2557.16     2414.42     51.10 o 
   0   7   6       23.89       66.65      4.51 o 
   1   7   6       17.48        5.08      2.43 o 
   2   7   6      117.52       94.83      7.44 o 
   3   7   6     3638.11     3428.24     62.51 o 
   4   7   6        2.44       24.99     15.74 o 
   5   7   6        3.19       56.17     23.42 o 
  -5   8   6       10.10       23.99     11.98 o 
  -4   8   6      334.59      332.03     14.87 o 
  -3   8   6        6.51        8.68      4.53 o 
  -2   8   6     1146.13     1179.86     39.78 o 
  -1   8   6      230.30      186.15      8.03 o 
   0   8   6     1751.56     1691.37     37.37 o 
   1   8   6      304.06      293.01     14.38 o 
   2   8   6     1576.23     1587.82     43.88 o 
   3   8   6      392.82      343.86     12.81 o 
   4   8   6      318.83      260.28     35.53 o 
   5   8   6       17.72       13.63     20.98 o 
  -5   9   6        1.93        5.16     25.06 o 
  -4   9   6      278.25      264.49     13.58 o 
  -3   9   6       86.69       69.03      7.33 o 
  -2   9   6      192.99      185.10     11.65 o 
  -1   9   6      137.57      105.68      6.11 o 
   0   9   6      169.75      296.59     10.49 o 
   1   9   6       13.88       14.74      3.64 o 
   2   9   6       53.06       34.79      9.11 o 
   3   9   6      130.55      120.86      7.85 o 
   4   9   6        0.60       34.22     17.22 o 
   5   9   6        0.08       20.50     23.73 o 
  -5  10   6       46.69       36.02     25.81 o 
  -4  10   6        2.41        3.36      4.93 o 
  -3  10   6      348.71      343.31     15.73 o 
  -2  10   6      549.33      534.40     22.59 o 
  -1  10   6      948.53     1078.86     23.18 o 
   0  10   6      227.69      329.23     11.52 o 
   1  10   6     1114.30     1277.53     29.73 o 
   2  10   6     1485.82     1586.85     44.67 o 
   3  10   6      199.02      196.05     16.59 o 
   4  10   6       19.78       15.77     17.07 o 
   5  10   6        8.61       40.54     24.51 o 
  -5  11   6      317.43      318.63     22.93 o 
  -4  11   6       48.18       34.68     14.79 o 
  -3  11   6       74.58       82.73     12.93 o 
  -2  11   6      265.45      248.42     17.04 o 
  -1  11   6     1290.89     1442.93     30.01 o 
   0  11   6      182.03      284.16     11.48 o 
   1  11   6        5.84        4.77      3.55 o 
   2  11   6      636.91      543.70     20.82 o 
   3  11   6      514.29      448.34     25.84 o 
   4  11   6       59.82       65.34     13.55 o 
   5  11   6        0.54       -2.62     20.72 o 
  -5  12   6      452.53      422.93     32.34 o 
  -4  12   6      334.93      311.96     15.67 o 
  -3  12   6      119.58      114.12     10.09 o 
  -2  12   6      115.21      121.79     10.67 o 
  -1  12   6      484.48      512.38     18.15 o 
   0  12   6      351.53      385.10     15.67 o 
   1  12   6       34.91       17.36      5.52 o 
   2  12   6      197.47      208.45     13.35 o 
   3  12   6       44.16       50.62      9.92 o 
   4  12   6       17.83        4.43      5.42 o 
  -4  13   6        0.01        5.95      5.93 o 
  -3  13   6       45.79       69.24     11.70 o 
  -2  13   6      405.78      376.42     18.32 o 
  -1  13   6      398.37      394.45     16.16 o 
   0  13   6      135.07      129.57      9.63 o 
   1  13   6        1.80        2.94      5.04 o 
   2  13   6      155.97      166.08     12.34 o 
   3  13   6      775.35      777.66     38.29 o 
   4  13   6        9.31       -0.31      5.72 o 
  -4  14   6       19.79       18.18      6.83 o 
  -3  14   6     1451.07     1348.27     44.85 o 
  -2  14   6      201.39      212.20     13.83 o 
  -1  14   6       26.32       30.94      7.71 o 
   0  14   6      365.64      458.49     18.47 o 
   1  14   6      886.60      987.87     29.22 o 
   2  14   6        0.34       -3.10      6.91 o 
   3  14   6      270.95      271.16     22.38 o 
   4  14   6       63.07       65.05      8.89 o 
  -4  15   6      520.17      485.62     21.62 o 
  -3  15   6       51.66       62.42      9.11 o 
  -2  15   6      198.23      204.77     14.01 o 
  -1  15   6     1028.14     1093.88     43.35 o 
   0  15   6      119.27      124.72      9.19 o 
   1  15   6      450.79      566.04     21.15 o 
   2  15   6     1341.37     1345.40     75.92 o 
   3  15   6       66.06       62.49     13.26 o 
   4  15   6        1.79       14.59      9.12 o 
  -4  16   6      725.64      673.69     34.57 o 
  -3  16   6      274.76      253.29     15.80 o 
  -2  16   6      322.13      314.08     18.01 o 
  -1  16   6      515.93      539.54     24.10 o 
   0  16   6     2797.46     3196.46     70.71 o 
   1  16   6       15.20        7.87      6.42 o 
   2  16   6      970.74      966.86     38.57 o 
   3  16   6       47.68       60.87     13.21 o 
   4  16   6      472.25      437.75     59.30 o 
  -4  17   6      223.46      192.39     21.61 o 
  -3  17   6       40.49       18.25      7.68 o 
  -2  17   6      155.13      184.26     28.89 o 
  -1  17   6      877.89      901.89     33.39 o 
   0  17   6        7.20       -2.22      7.47 o 
   1  17   6     1645.53     1722.81     40.25 o 
   2  17   6       95.46       77.08     22.59 o 
   3  17   6       43.98       61.45     13.91 o 
   4  17   6        5.26        3.82     21.18 o 
  -4  18   6        5.15       21.94      8.43 o 
  -3  18   6       11.26        5.91      6.77 o 
  -2  18   6      491.29      504.37     24.07 o 
  -1  18   6      284.48      297.09     18.38 o 
   0  18   6      902.24      945.00     78.89 o 
   1  18   6       12.37        8.65      7.07 o 
   2  18   6      711.56      766.63     39.45 o 
   3  18   6      132.52      159.47     27.43 o 
  -3  19   6      283.17      263.40     17.78 o 
  -2  19   6        8.26       12.35      7.92 o 
  -1  19   6     2432.51     2442.67     95.23 o 
   0  19   6      191.13      173.43     22.22 o 
   1  19   6     1150.00     1240.63     34.81 o 
   2  19   6       29.77       15.55     10.06 o 
   3  19   6      425.38      414.33     22.87 o 
  -3  20   6       10.46        2.03      7.59 o 
  -2  20   6       30.59       36.12      9.53 o 
  -1  20   6       57.18       68.80     14.75 o 
   0  20   6      200.38      221.66     40.53 o 
   1  20   6      289.41      298.19     16.68 o 
   2  20   6       10.25       10.13      8.48 o 
   3  20   6       44.89       23.91     10.68 o 
  -3  21   6       16.98       16.83      9.51 o 
  -2  21   6      481.51      488.18     25.34 o 
  -1  21   6      181.45      150.37     39.01 o 
   0  21   6      146.07      137.28     35.85 o 
   1  21   6      297.04      327.68     19.76 o 
   2  21   6      218.66      176.65     29.82 o 
   3  21   6      182.29      158.15     16.69 o 
  -2  22   6      563.49      629.71     61.04 o 
  -1  22   6        0.81       -7.94     28.48 o 
   0  22   6        3.34        1.26     25.02 o 
   1  22   6        0.00        8.25     10.25 o 
   2  22   6        6.50       13.38     10.77 o 
  -2  23   6      564.18      518.11     35.99 o 
  -1  23   6      383.22      279.23     49.33 o 
   0  23   6        0.66      -18.88     23.48 o 
   1  23   6        6.84        9.78     10.20 o 
   2  23   6       22.06        4.86     11.43 o 
  -1  24   6      767.48      724.52     71.54 o 
   0  24   6       39.21       64.75     32.13 o 
   1  24   6       77.19      113.79     27.76 o 
   0  25   6      200.12      192.89     42.27 o 
  -5   1   7       23.39       45.49      9.77 o 
  -4   1   7        6.34       11.48      5.63 o 
  -3   1   7      184.76      154.08     17.66 o 
  -2   1   7      427.79      351.97      8.44 o 
  -1   1   7     1656.75     1658.61     30.18 o 
   0   1   7      898.96      831.17     15.65 o 
   1   1   7      826.77      723.92     14.13 o 
   2   1   7      429.72      330.72      8.79 o 
   3   1   7       77.40       62.67      8.55 o 
   4   1   7      153.61      167.80     18.84 o 
   5   1   7      627.13      811.97     48.00 o 
  -5   2   7       46.07       48.89      8.54 o 
  -4   2   7      150.75      143.73      9.31 o 
  -3   2   7     1016.79      767.18     73.49 o 
  -2   2   7      872.92      884.95     16.96 o 
  -1   2   7      944.28      947.83     19.76 o 
   0   2   7       24.97       73.91      5.06 o 
   1   2   7      293.76      296.76      7.54 o 
   2   2   7      208.96      171.90      6.05 o 
   3   2   7      387.47      369.70     18.52 o 
   4   2   7     1297.47     1329.94     62.48 o 
   5   2   7       63.27       86.55     24.95 o 
  -5   3   7      238.00      281.61     18.25 o 
  -4   3   7      303.30      279.52     13.97 o 
  -2   3   7      523.96      578.74     12.79 o 
  -1   3   7        3.26        7.94      2.45 o 
   0   3   7     7690.27     7169.70    148.69 o 
   1   3   7     3924.59     3946.79     65.55 o 
   2   3   7      391.10      381.91     10.01 o 
   3   3   7       74.98       65.04     11.22 o 
   4   3   7      111.91      147.06     17.90 o 
   5   3   7       15.65       58.31     21.34 o 
  -5   4   7       12.05       16.73     15.61 o 
  -4   4   7      283.97      255.45     17.66 o 
  -3   4   7       75.46       14.12      6.87 o 
  -2   4   7        7.55       20.85      2.91 o 
  -1   4   7      610.96      655.13     14.91 o 
   0   4   7     3222.52     3120.96     61.70 o 
   1   4   7     3458.98     3101.11     52.23 o 
   2   4   7      256.70      207.48      9.36 o 
   3   4   7      169.56      149.14      9.17 o 
   4   4   7       44.42       68.18     19.63 o 
   5   4   7        1.31       41.04     21.26 o 
  -5   5   7      143.13      146.92     23.18 o 
  -4   5   7      205.75      161.84     13.96 o 
  -3   5   7     1645.37     1196.62    101.41 o 
  -2   5   7      455.11      409.43     11.05 o 
  -1   5   7     1429.97     1563.01     31.22 o 
   0   5   7       26.43        8.17      2.51 o 
   1   5   7       52.98       45.59      3.10 o 
   2   5   7      118.98      131.04      9.60 o 
   3   5   7       55.20       35.33      3.33 o 
   4   5   7      731.50      794.79     43.86 o 
   5   5   7        0.01       43.13     21.49 o 
  -5   6   7       60.17       74.19     19.40 o 
  -4   6   7      324.52      282.08     13.64 o 
  -3   6   7      979.26      910.64     28.31 o 
  -2   6   7     4234.30     4119.33     77.41 o 
  -1   6   7     1523.99     1338.61     29.95 o 
   0   6   7     1701.46     1731.89     35.45 o 
   1   6   7     1862.94     1681.41     46.95 o 
   2   6   7        9.64        3.85      2.53 o 
   3   6   7     3728.55     3642.96     78.67 o 
   4   6   7       75.77       69.08     14.02 o 
   5   6   7      144.61      187.99     33.60 o 
  -5   7   7       71.43       66.34     11.93 o 
  -4   7   7      160.26      147.96     11.42 o 
  -3   7   7      495.45      460.93     17.85 o 
  -2   7   7      118.71      116.77      8.41 o 
  -1   7   7      258.79      378.82     12.90 o 
   0   7   7     5457.41     5626.77    107.47 o 
   1   7   7     5361.13     5435.57     99.46 o 
   2   7   7      118.90      112.75     10.42 o 
   3   7   7       63.79       92.01      9.09 o 
   4   7   7       69.97       83.29     22.46 o 
   5   7   7       26.80       23.34     19.78 o 
  -5   8   7        0.07       21.30     10.29 o 
  -4   8   7      652.80      643.56     22.81 o 
  -3   8   7      521.34      492.18     29.67 o 
  -2   8   7      221.00      250.40     12.64 o 
  -1   8   7     2613.10     2609.94     55.39 o 
   0   8   7        0.35        2.99      2.65 o 
   1   8   7       31.10        7.20      3.02 o 
   2   8   7       54.85       35.87      7.30 o 
   3   8   7      705.14      623.04     25.26 o 
   4   8   7       92.53      123.05     25.21 o 
   5   8   7      210.80      256.11     40.53 o 
  -5   9   7        0.33        2.99     10.22 o 
  -4   9   7      237.04      227.69     12.79 o 
  -3   9   7      663.43      676.96     28.88 o 
  -2   9   7      182.14      203.56     12.61 o 
  -1   9   7     2068.63     2128.97     46.36 o 
   0   9   7      981.06     1031.34     23.40 o 
   1   9   7     1021.69     1175.05     27.43 o 
   2   9   7      591.13      517.75     19.40 o 
   3   9   7        1.20       -2.71      4.12 o 
   4   9   7       84.06       70.09     22.53 o 
   5   9   7        0.14       12.27     20.85 o 
  -5  10   7       59.81       29.00     17.57 o 
  -4  10   7       88.37       60.98      7.81 o 
  -3  10   7       66.34       50.38      7.59 o 
  -2  10   7      327.38      337.53     17.35 o 
  -1  10   7        2.48        4.76      3.00 o 
   0  10   7       31.66       27.00      4.11 o 
   1  10   7      400.41      488.73     25.76 o 
   2  10   7      505.93      567.80     21.12 o 
   3  10   7      212.39      183.21     10.84 o 
   4  10   7      452.88      486.62     49.95 o 
   5  10   7        1.48       10.02     20.26 o 
  -5  11   7       37.31       41.17     12.74 o 
  -4  11   7       70.67       49.20     12.01 o 
  -3  11   7       38.86       23.63      6.09 o 
  -2  11   7      189.55      172.02     11.60 o 
  -1  11   7        0.06        0.00      2.80 o 
   0  11   7     1688.83     1871.26     60.52 o 
   1  11   7     2212.50     2493.61     60.03 o 
   2  11   7      609.58      601.74     32.30 o 
   3  11   7      116.93       80.97     12.09 o 
   4  11   7       38.54       19.45      6.89 o 
  -5  12   7       29.34       21.89      8.91 o 
  -4  12   7        8.91        9.49      5.96 o 
  -3  12   7      459.45      387.50     17.96 o 
  -2  12   7      694.23      623.62     24.21 o 
  -1  12   7      322.17      314.63     12.20 o 
   0  12   7      498.46      550.79     19.75 o 
   1  12   7      147.52      168.03     10.56 o 
   2  12   7      157.52      131.43     10.87 o 
   3  12   7       55.72       50.95     15.56 o 
   4  12   7       82.19       58.25     11.09 o 
  -4  13   7        2.20        8.90      5.89 o 
  -3  13   7       44.69       38.06      7.46 o 
  -2  13   7      156.41      213.16     23.96 o 
  -1  13   7      630.37      721.91     23.34 o 
   0  13   7        1.88        2.73      5.04 o 
   1  13   7      952.48     1042.57     30.15 o 
   2  13   7       40.09       16.43      7.12 o 
   3  13   7      396.26      368.27     34.05 o 
   4  13   7        3.94        7.61      5.84 o 
  -4  14   7        4.43        4.96      6.36 o 
  -3  14   7      650.68      645.49     25.15 o 
  -2  14   7      682.75      680.76     26.32 o 
  -1  14   7      909.72      974.30     33.72 o 
   0  14   7     1959.41     2190.73     58.43 o 
   1  14   7     1595.90     1719.57     44.95 o 
   2  14   7        2.00       -7.48      6.94 o 
   3  14   7      243.38      232.29     20.45 o 
   4  14   7       96.64      100.54     10.28 o 
  -4  15   7       30.26       36.03      9.50 o 
  -3  15   7      284.99      272.43     16.57 o 
  -2  15   7      333.79      243.98     15.46 o 
  -1  15   7        9.10        5.96      6.33 o 
   0  15   7     1289.56     1478.73     56.81 o 
   1  15   7      460.80      554.30     20.83 o 
   2  15   7       74.45       85.63     11.97 o 
   3  15   7        0.13        0.01     14.94 o 
   4  15   7      227.08      214.45     14.76 o 
  -4  16   7      187.27      161.21     13.63 o 
  -3  16   7        3.58        2.00      5.96 o 
  -2  16   7       55.83       47.25      8.93 o 
  -1  16   7      172.38      165.52     13.99 o 
   0  16   7      227.33      236.35     14.71 o 
   1  16   7      167.28      226.53     13.85 o 
   2  16   7      209.71      225.26     30.92 o 
   3  16   7        0.65       -4.64     10.42 o 
   4  16   7        0.06        8.88      7.64 o 
  -4  17   7      131.58      119.32     16.33 o 
  -3  17   7       21.49       10.57      7.17 o 
  -2  17   7      458.24      419.77     21.73 o 
  -1  17   7      574.47      590.17     25.94 o 
   0  17   7     1770.21     1946.13    131.16 o 
   1  17   7      303.58      255.11     19.59 o 
   2  17   7     1212.28     1297.60     57.53 o 
   3  17   7        2.23       -3.39      9.14 o 
   4  17   7       43.37       53.50     12.77 o 
  -3  18   7      429.62      448.42     22.65 o 
  -2  18   7      192.76      152.15     14.01 o 
  -1  18   7      462.72      482.19     30.95 o 
   0  18   7     1646.22     1835.54     86.62 o 
   1  18   7       99.74      112.05     10.60 o 
   2  18   7        0.74        0.98      9.82 o 
   3  18   7      352.81      360.51     37.62 o 
  -3  19   7        6.78       -8.87      6.79 o 
  -2  19   7       74.66       81.66     16.87 o 
  -1  19   7       14.89        9.90      8.99 o 
   0  19   7        5.51        3.61     11.70 o 
   1  19   7       75.55       78.84      9.65 o 
   2  19   7        1.72      -12.13      9.34 o 
   3  19   7      121.63      123.69     18.93 o 
  -3  20   7        3.48       -6.89     14.73 o 
  -2  20   7      168.58      152.98     14.79 o 
  -1  20   7      999.57      983.23     56.05 o 
   0  20   7      323.79      262.94     44.28 o 
   1  20   7      767.60      889.35     30.93 o 
   2  20   7      253.92      225.14     31.50 o 
   3  20   7       14.50        5.52      9.70 o 
  -3  21   7      379.81      347.08     21.64 o 
  -2  21   7       11.17       11.82     15.73 o 
  -1  21   7       46.53       35.04     33.62 o 
   0  21   7      478.94      427.02     55.06 o 
   1  21   7      181.67      244.30     21.16 o 
   2  21   7      434.67      416.04     24.20 o 
  -2  22   7       43.27       38.37     13.82 o 
  -1  22   7        9.58       17.63     31.27 o 
   0  22   7       50.83       52.73     30.07 o 
   1  22   7      248.06      257.57     21.80 o 
   2  22   7       53.25       38.62     12.27 o 
  -2  23   7        0.74        1.91     22.09 o 
  -1  23   7       71.45       32.19     36.12 o 
   0  23   7        1.88      -17.31     24.22 o 
   1  23   7        9.73       25.85     16.94 o 
   2  23   7       37.52       -1.83     20.94 o 
  -1  24   7        2.11        8.16     34.15 o 
   0  24   7       92.84       53.58     30.99 o 
   1  24   7       20.18       38.02     15.76 o 
  -5   0   8      489.46      535.10     39.47 o 
  -4   0   8       50.39       60.49     17.51 o 
  -3   0   8      149.10      156.23     26.56 o 
  -2   0   8     2935.35     2677.71     61.80 o 
  -1   0   8      287.82      309.39     20.86 o 
   0   0   8     5069.79     4571.37    108.60 o 
   1   0   8     7853.01     7206.23    296.09 o 
   2   0   8     2489.62     2530.52     75.20 o 
   3   0   8     1054.37     1076.05     70.81 o 
   4   0   8      196.36      318.74     39.74 o 
   5   0   8     1495.17     1972.23    127.53 o 
  -5   1   8      272.32      299.12     15.92 o 
  -4   1   8      249.12      257.37     13.30 o 
  -3   1   8       91.40      102.39     19.21 o 
  -2   1   8      877.46      958.53     17.57 o 
  -1   1   8      870.39      945.05     17.70 o 
   0   1   8      639.57     1082.20     20.00 o 
   1   1   8      413.89      411.71      9.34 o 
   2   1   8      197.09      199.63      6.76 o 
   3   1   8      138.34      123.43     15.00 o 
   4   1   8      108.36      133.67     18.28 o 
   5   1   8       43.38      133.14     40.12 o 
  -5   2   8      265.44      305.50     19.77 o 
  -4   2   8      940.12      988.11     27.95 o 
  -3   2   8      130.61       41.09     20.40 o 
  -2   2   8      284.36      248.15      7.74 o 
  -1   2   8      670.58      687.17     14.95 o 
   0   2   8     3247.69     3361.92     61.57 o 
   1   2   8      167.94      174.26      6.94 o 
   2   2   8      672.02      630.66     14.76 o 
   3   2   8      594.26      517.85     18.47 o 
   4   2   8      148.62      160.61     18.83 o 
   5   2   8       88.09      122.72     19.73 o 
  -5   3   8      163.76      160.98     14.98 o 
  -4   3   8       17.14       27.21      8.45 o 
  -3   3   8      295.44      254.53     28.88 o 
  -2   3   8     1248.57     1394.35     26.48 o 
  -1   3   8     1694.79     1975.90     36.57 o 
   0   3   8      261.68      195.95      7.76 o 
   1   3   8       18.38        6.67      1.94 o 
   2   3   8      307.18      250.06     10.36 o 
   3   3   8       28.05       12.41      3.66 o 
   4   3   8     1032.76     1135.66     56.43 o 
   5   3   8       38.07       45.43     21.78 o 
  -5   4   8       97.48      113.95     13.17 o 
  -4   4   8      106.01       88.13     11.54 o 
  -3   4   8     2101.81     1981.32     54.98 o 
  -2   4   8     1430.20     1445.02     29.74 o 
  -1   4   8       57.83       47.57      3.89 o 
   0   4   8     2773.42     2889.19     51.61 o 
   1   4   8      615.20      573.75     12.08 o 
   2   4   8       30.91       52.45      5.45 o 
   3   4   8      221.48      227.73     11.86 o 
   4   4   8      138.17      151.48     18.85 o 
   5   4   8      233.27      379.90     48.04 o 
  -5   5   8       59.19       46.99     10.65 o 
  -4   5   8      128.12      103.76     21.48 o 
  -3   5   8      971.88      965.70     30.10 o 
  -2   5   8      553.24      538.19     15.10 o 
  -1   5   8      306.03      405.00     14.67 o 
   0   5   8      340.34      246.99      9.86 o 
   1   5   8      770.26      864.39     16.86 o 
   3   5   8       37.64       19.23      3.24 o 
   4   5   8       30.16       50.42     12.43 o 
   5   5   8      194.08      233.52     36.65 o 
  -5   6   8        5.83       20.34     11.94 o 
  -4   6   8        0.12       -8.06      5.90 o 
  -3   6   8      137.78      119.50      9.28 o 
  -2   6   8     1560.05     1394.85     35.65 o 
  -1   6   8      718.45      864.34     19.20 o 
   0   6   8      256.99      203.58      7.16 o 
   1   6   8     2928.52     2940.73     50.39 o 
   2   6   8       54.34       25.58     13.62 o 
   3   6   8      178.78      140.29      8.65 o 
   4   6   8       13.91       30.09     13.39 o 
   5   6   8      199.20      275.26     40.61 o 
  -5   7   8       12.25       26.63     28.03 o 
  -4   7   8       56.91       42.39      7.91 o 
  -3   7   8      848.37      751.24     25.32 o 
  -2   7   8     2150.00     2218.38     53.85 o 
  -1   7   8     1272.65     1063.72     25.14 o 
   0   7   8     1017.78     1259.70     27.26 o 
   1   7   8       68.60       51.38      4.48 o 
   2   7   8      239.41      248.38     19.22 o 
   3   7   8       43.09       37.02      5.72 o 
   4   7   8       68.64       40.67     18.55 o 
   5   7   8        6.91       37.95     23.03 o 
  -5   8   8      456.30      406.06     24.45 o 
  -4   8   8       62.47       47.08      7.15 o 
  -3   8   8      228.10      233.84     14.08 o 
  -2   8   8      424.42      451.57     18.19 o 
  -1   8   8     1161.23     1054.56     25.40 o 
   0   8   8      132.07      125.69      6.98 o 
   1   8   8      323.99      331.36     12.36 o 
   2   8   8      773.94      835.10     51.88 o 
   3   8   8       34.88       23.75      5.29 o 
   4   8   8       44.52       49.03     19.57 o 
   5   8   8        0.27       20.78     20.92 o 
  -5   9   8       39.57       39.04     12.10 o 
  -4   9   8        0.99        1.75      5.31 o 
  -3   9   8     1250.92     1141.71     41.43 o 
  -2   9   8      894.21      933.05     30.41 o 
  -1   9   8      976.90      958.05     26.57 o 
   0   9   8     2104.74     1973.90     40.97 o 
   1   9   8      280.68      237.50      9.56 o 
   2   9   8     2875.43     3102.06     93.10 o 
   3   9   8        7.81       -3.34      4.51 o 
   4   9   8      759.36      855.57     69.11 o 
   5   9   8      116.42      148.51     32.12 o 
  -5  10   8      138.43      191.92     24.99 o 
  -4  10   8       33.83       20.18      6.05 o 
  -3  10   8       93.84      100.74      9.39 o 
  -2  10   8      883.49      820.93     28.02 o 
  -1  10   8       47.66       37.99      4.62 o 
   0  10   8       41.25       55.78      5.13 o 
   1  10   8      235.87      246.90     12.23 o 
   2  10   8      334.49      286.36     17.01 o 
   3  10   8       14.23        4.34     10.34 o 
   4  10   8        4.17       22.75      6.86 o 
  -5  11   8      226.20      191.05     18.95 o 
  -4  11   8        7.18       12.41      8.83 o 
  -3  11   8       33.36       31.08      6.89 o 
  -2  11   8      562.00      528.69     21.76 o 
  -1  11   8      565.15      568.78     17.12 o 
   0  11   8     1003.47      929.55     22.74 o 
   1  11   8      169.75      185.14     13.04 o 
   2  11   8     1998.85     1980.13     63.30 o 
   3  11   8      308.69      295.76     16.65 o 
   4  11   8      231.95      207.66     24.46 o 
  -4  12   8      622.72      534.53     22.82 o 
  -3  12   8        0.49        3.47      5.41 o 
  -2  12   8     2186.42     2262.69     64.54 o 
  -1  12   8     1450.15     1481.24     39.17 o 
   0  12   8     1943.59     2036.28     49.37 o 
   1  12   8     3946.44     4067.51     94.42 o 
   2  12   8      377.95      362.07     20.09 o 
   3  12   8      824.46      838.11     30.90 o 
   4  12   8       21.87       15.12      5.79 o 
  -4  13   8      200.39      179.27     12.80 o 
  -3  13   8      278.94      233.53     15.20 o 
  -2  13   8       30.91       35.14      7.64 o 
  -1  13   8       40.98       35.90      9.47 o 
   0  13   8       67.50       63.67      8.03 o 
   1  13   8       37.52       39.65      7.06 o 
   2  13   8      277.17      238.18     16.57 o 
   3  13   8       36.20       37.66     10.92 o 
   4  13   8       65.38       44.73      7.49 o 
  -4  14   8      134.68      119.01     11.67 o 
  -3  14   8       80.07       78.86      9.87 o 
  -2  14   8     1210.84     1170.78     38.70 o 
  -1  14   8      332.96      389.39     20.01 o 
   0  14   8     1591.06     1603.35     41.39 o 
   1  14   8      376.58      385.48     17.22 o 
   2  14   8        0.77       -1.56      6.87 o 
   3  14   8      711.65      674.94     36.34 o 
   4  14   8       87.35       83.89      9.94 o 
  -4  15   8       64.69       74.24     10.31 o 
  -3  15   8      452.66      415.62     20.27 o 
  -2  15   8       10.69       25.84      7.41 o 
  -1  15   8     1705.86     1613.37     50.21 o 
   0  15   8     1042.25     1173.64     38.35 o 
   1  15   8        7.54        4.94      7.58 o 
   2  15   8     1468.82     1504.45     63.38 o 
   3  15   8      328.84      261.42     30.51 o 
   4  15   8       12.84       15.89      7.59 o 
  -4  16   8       10.88       16.62      7.51 o 
  -3  16   8      563.48      565.66     24.42 o 
  -2  16   8      458.42      422.17     21.49 o 
  -1  16   8      408.24      385.75     20.41 o 
   0  16   8      839.83      875.94     38.93 o 
   1  16   8      824.11      892.26     32.35 o 
   2  16   8        1.06       -0.53     10.18 o 
   3  16   8       81.43       55.56     13.24 o 
   4  16   8       41.40       39.96     15.72 o 
  -4  17   8      194.23      194.39     21.01 o 
  -3  17   8      186.52      148.94     18.80 o 
  -2  17   8       14.51        5.46      9.26 o 
  -1  17   8      101.06       90.47     14.44 o 
   0  17   8      105.25       80.26     14.30 o 
   1  17   8      706.80      649.13     23.63 o 
   2  17   8       61.08       63.51     13.29 o 
   3  17   8       15.80       14.63     10.54 o 
  -3  18   8       71.61       61.90     10.65 o 
  -2  18   8       42.59       27.17     12.77 o 
  -1  18   8      179.86      159.15     18.92 o 
   0  18   8       21.53       32.54     12.42 o 
   1  18   8        0.04       -3.84      7.66 o 
   2  18   8      747.52      748.81     41.27 o 
   3  18   8       39.34       45.80     13.60 o 
  -3  19   8       88.20       66.56     10.82 o 
  -2  19   8      514.83      527.16     25.44 o 
  -1  19   8       97.85      109.85     16.86 o 
   0  19   8        0.04      -19.60     17.44 o 
   1  19   8      166.55      171.63     12.58 o 
   2  19   8       59.42       62.47     14.98 o 
   3  19   8        0.00       -1.34     11.23 o 
  -3  20   8       58.67       23.56     10.80 o 
  -2  20   8       96.44       94.16     12.53 o 
  -1  20   8       40.99       -6.39     29.96 o 
   0  20   8       25.30        2.89     18.98 o 
   1  20   8     1187.85     1214.61     35.00 o 
   2  20   8      391.12      365.58     22.60 o 
   3  20   8       46.75       79.36     16.08 o 
  -2  21   8       16.26       12.26     10.17 o 
  -1  21   8      600.09      493.13     61.34 o 
   0  21   8        6.95      -17.16     18.34 o 
   1  21   8      394.54      415.90     31.65 o 
   2  21   8      403.47      402.56     36.95 o 
  -2  22   8        1.64       -2.42      9.23 o 
  -1  22   8       44.17        9.42     33.76 o 
   0  22   8        0.62       -6.25     26.44 o 
   1  22   8       14.13        4.98     15.74 o 
   2  22   8       25.17       10.89     11.69 o 
  -2  23   8      363.61      319.22     28.41 o 
  -1  23   8      449.15      394.84     60.39 o 
   0  23   8      590.89      498.89     56.54 o 
   1  23   8      248.48      260.08     28.91 o 
  -1  24   8      187.33      194.95     47.62 o 
   0  24   8      122.23      102.72     37.76 o 
   1  24   8       25.41       52.11     28.97 o 
  -5   1   9       36.30       51.52      9.01 o 
  -4   1   9     1373.84     1391.77     37.37 o 
  -3   1   9      156.14      145.24      9.54 o 
  -2   1   9      157.22      160.44      6.13 o 
  -1   1   9     1612.59     1707.96     28.49 o 
   0   1   9      891.65      798.46     15.72 o 
   1   1   9     1006.38      964.64     18.79 o 
   2   1   9      656.38      625.73     19.16 o 
   3   1   9      957.08      925.30     23.13 o 
   4   1   9       58.61       39.14     13.01 o 
   5   1   9      253.44      437.74    110.41 o 
  -5   2   9     1921.57     2056.53     64.77 o 
  -4   2   9      411.16      449.17     17.66 o 
  -3   2   9      153.81      139.95     11.91 o 
  -2   2   9      671.32      685.26     16.43 o 
  -1   2   9       28.02       34.41      3.52 o 
   0   2   9     1210.00     1218.04     24.43 o 
   1   2   9     3938.64     3514.52     62.49 o 
   2   2   9        1.29       -0.48      1.68 o 
   3   2   9       70.46       42.89      5.76 o 
   4   2   9      232.18      367.69     34.89 o 
   5   2   9       68.35       97.77     18.97 o 
  -5   3   9       64.10       61.29     11.92 o 
  -4   3   9      146.39      129.06     12.68 o 
  -3   3   9      157.90      181.11     11.06 o 
  -2   3   9      392.58      403.14     19.32 o 
  -1   3   9       17.15       26.11      3.19 o 
   0   3   9      804.71      665.01     17.38 o 
   1   3   9       92.69       86.21      5.63 o 
   3   3   9       16.11        6.61      3.07 o 
   4   3   9      284.33      417.92     32.22 o 
   5   3   9        1.07       29.24     19.97 o 
  -5   4   9      288.76      352.14     21.20 o 
  -4   4   9      111.44       87.43     21.99 o 
  -3   4   9      167.63      158.29      9.53 o 
  -2   4   9      171.49      168.05      9.01 o 
  -1   4   9      172.50      188.59      7.01 o 
   0   4   9     1888.85     2260.07     47.35 o 
   1   4   9      323.66      340.55     11.05 o 
   3   4   9      284.28      228.51     10.13 o 
   4   4   9     1125.89     1286.19     62.33 o 
   5   4   9        9.42       50.64     23.62 o 
  -5   5   9        5.22       31.45     10.47 o 
  -4   5   9      266.51      251.71     19.05 o 
  -3   5   9       48.74       46.17      7.14 o 
  -2   5   9        0.04        1.35      5.77 o 
  -1   5   9      111.52      123.51      5.77 o 
   0   5   9        0.13        0.22      2.23 o 
   1   5   9      376.63      429.17     10.74 o 
   3   5   9      111.01      115.40     12.17 o 
   4   5   9       36.93       17.50     11.73 o 
   5   5   9        7.29       46.22     22.27 o 
  -5   6   9       10.34       13.99     13.63 o 
  -4   6   9       10.44        8.40      5.49 o 
  -3   6   9      285.87      287.94     14.50 o 
  -2   6   9       45.01       39.22      5.46 o 
  -1   6   9      144.48      144.21      6.59 o 
   0   6   9      260.32      323.64     11.87 o 
   1   6   9      119.28      100.25      5.83 o 
   3   6   9      143.35      121.47      8.34 o 
   4   6   9       45.52       41.00     12.36 o 
   5   6   9      167.18      267.32     40.89 o 
  -5   7   9        8.43        6.65     18.73 o 
  -4   7   9      241.51      215.10     14.54 o 
  -3   7   9        0.03        1.30      4.83 o 
  -2   7   9      287.12      248.86     11.48 o 
  -1   7   9      172.58      211.64      8.07 o 
   0   7   9       71.54       46.11      4.10 o 
   1   7   9      710.89      639.98     16.71 o 
   2   7   9       18.10       12.27      4.61 o 
   3   7   9        4.57       -0.70      5.29 o 
   4   7   9       19.64       53.26     19.64 o 
   5   7   9       19.07       36.32     21.39 o 
  -5   8   9       18.33       19.80     18.59 o 
  -4   8   9       22.11       22.61     11.84 o 
  -3   8   9      766.25      696.64     27.08 o 
  -2   8   9      172.17      145.85     10.44 o 
  -1   8   9     2917.98     2981.03     64.64 o 
   0   8   9      570.43      553.63     15.17 o 
   1   8   9     1995.85     1892.12     45.23 o 
   2   8   9      845.38      923.85     28.50 o 
   3   8   9      119.85       99.35      8.28 o 
   4   8   9      128.95      150.17     29.66 o 
  -5   9   9       96.91      116.46     15.45 o 
  -4   9   9       26.50       22.96      6.61 o 
  -3   9   9      341.57      320.20     15.95 o 
  -2   9   9       75.55       89.77      9.11 o 
  -1   9   9      275.23      243.58     12.43 o 
   0   9   9        0.89        1.90      2.95 o 
   1   9   9      568.34      691.66     24.00 o 
   2   9   9      180.68      153.52     10.17 o 
   3   9   9       16.40        3.23      6.31 o 
   4   9   9       83.97       97.27     24.52 o 
  -5  10   9      455.25      523.67     54.30 o 
  -4  10   9        5.24        2.50      5.54 o 
  -3  10   9     1597.25     1403.96     42.41 o 
  -2  10   9     1428.82     1375.67     42.14 o 
  -1  10   9     8654.24     8647.61    203.48 o 
   0  10   9      808.12      746.57     23.09 o 
   1  10   9     1068.04     1118.68     34.57 o 
   2  10   9      705.83      601.70     21.54 o 
   3  10   9      664.99      672.68     23.12 o 
   4  10   9      742.67      708.29     92.70 o 
  -4  11   9       15.25       22.66      6.57 o 
  -3  11   9        4.77        2.72      5.37 o 
  -2  11   9     6387.27     5926.55    155.12 o 
  -1  11   9      160.20      144.08      8.46 o 
   0  11   9       50.16       43.11      5.78 o 
   1  11   9      297.04      316.70     23.33 o 
   2  11   9      743.02      710.16     31.09 o 
   3  11   9      152.73      147.58     12.16 o 
   4  11   9       22.91       32.96      6.94 o 
  -4  12   9        4.68        6.86      7.67 o 
  -3  12   9       80.51       62.97      8.99 o 
  -2  12   9       89.16      112.73     10.82 o 
  -1  12   9     1004.36     1030.73     29.96 o 
   0  12   9        0.53        4.55      4.10 o 
   1  12   9      684.37      682.11     25.50 o 
   2  12   9      518.46      490.83     23.62 o 
   3  12   9       17.47        9.72      6.61 o 
   4  12   9        0.02        4.35      6.06 o 
  -4  13   9     1404.55     1327.64     88.90 o 
  -3  13   9      334.34      320.08     17.33 o 
  -2  13   9     1248.63     1275.73     40.86 o 
  -1  13   9       36.81       39.16      8.05 o 
   0  13   9     4746.87     4862.35    109.30 o 
   1  13   9     1389.61     1383.45     42.33 o 
   2  13   9       83.17       73.22     10.55 o 
   3  13   9     1266.65     1339.34     44.86 o 
   4  13   9      108.09       82.58     21.44 o 
  -4  14   9       28.54       29.79      8.23 o 
  -3  14   9        9.71       11.66      6.59 o 
  -2  14   9       40.28       61.95     11.38 o 
  -1  14   9     1890.73     2042.30     60.55 o 
   0  14   9      444.34      520.19     22.94 o 
   1  14   9       58.58       60.39      9.36 o 
   2  14   9      200.70      167.41     14.75 o 
   3  14   9       31.21       34.18      8.78 o 
   4  14   9       22.47       14.67      7.25 o 
  -4  15   9       64.62       33.29      8.63 o 
  -3  15   9      309.91      276.17     16.88 o 
  -2  15   9      119.85       99.54     11.12 o 
  -1  15   9     1712.24     1629.85     50.80 o 
   0  15   9       39.76       21.79      7.59 o 
   1  15   9      115.15      116.77     11.92 o 
   2  15   9       19.66       10.84     14.71 o 
   3  15   9      404.10      389.18     27.49 o 
   4  15   9        6.54       -0.84     13.60 o 
  -4  16   9       15.94        7.16      7.55 o 
  -3  16   9       36.95       39.63      8.50 o 
  -2  16   9        9.36        2.62     12.36 o 
  -1  16   9      333.96      341.69     29.78 o 
   0  16   9       37.00       57.35     13.34 o 
   1  16   9      562.83      549.79     24.39 o 
   2  16   9        5.76        2.79      9.40 o 
   3  16   9       15.79       32.63     11.04 o 
  -3  17   9        2.12       -6.87     11.17 o 
  -2  17   9      367.21      356.75     22.53 o 
  -1  17   9        7.82       11.82     13.99 o 
   0  17   9      523.47      573.91     44.18 o 
   1  17   9      196.63      193.01     15.25 o 
   2  17   9        1.05        0.33      9.28 o 
   3  17   9       23.31       31.14     12.13 o 
  -3  18   9       14.58       22.99      8.48 o 
  -2  18   9        1.71        2.68      7.24 o 
  -1  18   9      397.02      420.94     28.90 o 
   0  18   9      793.30      923.55     91.05 o 
   1  18   9       35.91       32.77      9.84 o 
   2  18   9       20.79       36.30     12.53 o 
   3  18   9      355.88      327.15     27.53 o 
  -3  19   9      104.79       99.19     12.59 o 
  -2  19   9      169.79      148.51     14.59 o 
  -1  19   9      212.83      166.20     43.21 o 
   0  19   9       28.85       15.64     19.61 o 
   1  19   9      385.88      419.96     25.55 o 
   2  19   9       29.72       22.64     12.06 o 
   3  19   9       33.24       30.27     12.58 o 
  -3  20   9       32.77       34.29     10.38 o 
  -2  20   9       88.97       97.39     16.75 o 
  -1  20   9       48.64       11.67     33.44 o 
   0  20   9        2.10      -33.16     17.67 o 
   1  20   9        1.01       -9.80      8.74 o 
   2  20   9      324.00      330.71     28.83 o 
  -2  21   9       53.72       44.48     21.31 o 
  -1  21   9       17.49       14.62     33.99 o 
   0  21   9      159.13      125.87     30.31 o 
   1  21   9        0.07        8.63     30.29 o 
   2  21   9      126.24      131.47     15.35 o 
  -2  22   9      472.04      378.20     30.57 o 
  -1  22   9      662.33      579.42     66.48 o 
   0  22   9      180.34      153.44     27.72 o 
   1  22   9      117.50      139.19     27.52 o 
   2  22   9      543.91      496.77     27.80 o 
  -1  23   9       43.31       35.22     37.85 o 
   0  23   9        2.51      -32.27     27.24 o 
   1  23   9      370.05      353.29     32.73 o 
   0  24   9      384.95      344.97     53.45 o 
  -5   0  10      522.66      545.82     30.50 o 
  -4   0  10     5770.46     6076.71    221.22 o 
  -3   0  10      134.02      136.42     14.12 o 
  -2   0  10      265.02      228.36     21.92 o 
  -1   0  10     2923.82     2815.41     69.66 o 
   0   0  10      495.44      455.95     14.81 o 
   1   0  10     4906.35     5300.41    179.42 o 
   3   0  10      162.42      150.56     12.55 o 
   4   0  10       58.10       87.83     23.11 o 
   5   0  10       72.69       65.90     24.32 o 
  -5   1  10        3.36       46.29     18.52 o 
  -4   1  10       10.35       23.53      7.36 o 
  -3   1  10      871.85      881.22     25.77 o 
  -2   1  10      128.12      127.91      7.37 o 
  -1   1  10       28.74       39.34      3.56 o 
   0   1  10      188.91      154.63      5.55 o 
   1   1  10      482.53      383.22      9.77 o 
   2   1  10       30.62       39.67     10.54 o 
   3   1  10      378.68      400.03     25.58 o 
   4   1  10      256.72      211.51     23.34 o 
   5   1  10      129.39      184.74     24.30 o 
  -5   2  10        8.78       22.64     10.59 o 
  -4   2  10     1014.58     1093.52     38.29 o 
  -3   2  10      152.80      143.52     11.19 o 
  -2   2  10      617.10      653.42     20.28 o 
  -1   2  10     3372.07     3451.96     58.64 o 
   0   2  10      393.07      455.80     11.47 o 
   1   2  10     1566.93     1447.24     29.47 o 
   2   2  10       60.23       62.57     19.31 o 
   3   2  10      233.48      229.87     11.01 o 
   4   2  10      283.77      306.27     28.14 o 
   5   2  10       57.15      106.92     20.19 o 
  -5   3  10      100.53      108.76     17.36 o 
  -4   3  10       16.25       25.18      9.27 o 
  -3   3  10      941.96      931.48     29.05 o 
  -2   3  10     1108.55      994.79     27.78 o 
  -1   3  10      248.61      247.81      8.78 o 
   0   3  10      553.34      705.16     16.45 o 
   1   3  10        0.25        2.58      2.08 o 
   3   3  10      665.16      638.84     26.59 o 
   4   3  10      277.37      376.95     31.05 o 
   5   3  10       11.45       24.16     20.11 o 
  -5   4  10        5.09       19.62     12.20 o 
  -4   4  10      511.15      458.95     22.27 o 
  -3   4  10     2528.30     2558.19     70.27 o 
  -2   4  10      385.54      414.01     15.30 o 
  -1   4  10      346.25      341.14     10.88 o 
   0   4  10       46.55        5.51      3.11 o 
   1   4  10     2212.38     2176.34     45.11 o 
   3   4  10      702.26      690.85     26.40 o 
   4   4  10      288.96      482.32     34.97 o 
   5   4  10      157.72      128.18     30.45 o 
  -5   5  10      247.84      313.54     20.90 o 
  -4   5  10      323.26      289.90     21.33 o 
  -3   5  10       71.39       49.90      7.49 o 
  -2   5  10     3524.27     3502.83     83.18 o 
  -1   5  10        1.94       -4.42      2.38 o 
   0   5  10     4756.56     4885.39     86.56 o 
   1   5  10      391.72      299.57     12.88 o 
   2   5  10     1567.74     1539.65     74.65 o 
   3   5  10      555.14      568.03     19.52 o 
   4   5  10        5.85       18.91     11.29 o 
   5   5  10       89.68      158.90     33.01 o 
  -5   6  10        3.10        9.02      9.90 o 
  -4   6  10        0.08        0.29      5.22 o 
  -3   6  10      298.36      270.55     14.50 o 
  -2   6  10      185.74      192.54     10.32 o 
  -1   6  10       83.48      109.04      5.85 o 
   0   6  10      424.38      439.61     11.89 o 
   1   6  10       60.02       47.23      5.41 o 
   2   6  10        5.82       12.76      5.86 o 
   3   6  10      603.80      543.86     19.21 o 
   4   6  10        9.07       10.05     11.24 o 
   5   6  10       30.71       93.28     28.17 o 
  -5   7  10       14.26       22.36     22.82 o 
  -4   7  10      359.20      356.88     16.99 o 
  -3   7  10       59.33       58.55      8.57 o 
  -2   7  10     1469.32     1584.97     40.76 o 
  -1   7  10      981.69      915.71     21.11 o 
   0   7  10      752.40      739.25     17.04 o 
   1   7  10     1372.83     1315.42     33.23 o 
   2   7  10      664.09      703.20     25.03 o 
   3   7  10     1271.61     1266.78     36.21 o 
   4   7  10      323.40      381.75     31.20 o 
  -5   8  10       17.58       22.16     18.04 o 
  -4   8  10       17.24       12.17      5.89 o 
  -3   8  10     1659.00     1562.77     48.67 o 
  -2   8  10        1.41       -3.08      7.12 o 
  -1   8  10      301.54      300.02     10.45 o 
   0   8  10     2090.52     2003.81     38.53 o 
   1   8  10     1053.21     1131.23     29.82 o 
   2   8  10      116.44       83.49      7.73 o 
   3   8  10      858.35      913.87     28.63 o 
   4   8  10       68.91       77.20     23.73 o 
  -5   9  10      248.01      259.02     22.62 o 
  -4   9  10       73.22       62.43      8.67 o 
  -3   9  10       10.71       10.70      5.64 o 
  -2   9  10      281.64      251.78     17.13 o 
  -1   9  10     2479.12     2417.15     48.33 o 
   0   9  10       94.49      112.01      8.07 o 
   1   9  10      233.55      244.57     11.73 o 
   2   9  10      569.85      601.79     21.33 o 
   3   9  10      118.23      111.44      9.23 o 
   4   9  10       53.03       46.29     16.44 o 
  -4  10  10       29.28       21.15      6.84 o 
  -3  10  10       22.69       29.37      6.75 o 
  -2  10  10       13.74       -6.21      6.25 o 
  -1  10  10      236.64      221.23     10.28 o 
   0  10  10      184.24      172.04      9.86 o 
   1  10  10      626.15      686.55     24.88 o 
   2  10  10     1066.39      936.80     29.41 o 
   3  10  10      137.75      110.78      9.49 o 
   4  10  10       51.44       41.88      6.85 o 
  -4  11  10      131.94      116.13     14.49 o 
  -3  11  10      132.20      119.55     11.12 o 
  -2  11  10        0.17        3.33      8.64 o 
  -1  11  10      339.06      359.78     17.38 o 
   0  11  10        2.31        0.58      5.39 o 
   1  11  10        2.19       -2.79      5.40 o 
   2  11  10        1.61        7.04      5.72 o 
   3  11  10        4.63       -2.78      5.43 o 
   4  11  10        0.14       -1.27      7.18 o 
  -4  12  10      629.49      620.04     24.92 o 
  -3  12  10      187.53      165.38     18.62 o 
  -2  12  10      123.79      155.14     16.87 o 
  -1  12  10      141.68      151.60     12.52 o 
   0  12  10     1163.71     1253.97     33.83 o 
   1  12  10       46.82       41.59      9.24 o 
   2  12  10       15.40       10.84      6.21 o 
   3  12  10       54.97       40.81      8.56 o 
   4  12  10      233.99      214.18     13.74 o 
  -4  13  10      189.32      195.52     14.11 o 
  -3  13  10      182.60      184.16     13.69 o 
  -2  13  10      309.31      270.53     16.28 o 
  -1  13  10     4162.00     4251.28    115.16 o 
   0  13  10      496.32      575.89     25.85 o 
   1  13  10      159.10      160.27     12.84 o 
   2  13  10        2.94        6.65      7.42 o 
   3  13  10       82.47       83.34     12.08 o 
   4  13  10       36.95       33.59     15.68 o 
  -4  14  10      536.72      500.84     22.61 o 
  -3  14  10      398.90      332.52     18.54 o 
  -2  14  10      551.73      508.36     22.87 o 
  -1  14  10     1319.34     1433.59     45.77 o 
   0  14  10      312.87      374.59     21.75 o 
   1  14  10      889.07      936.64     32.44 o 
   2  14  10       55.72       25.87      9.40 o 
   3  14  10      123.12      138.18     13.15 o 
   4  14  10      331.65      293.85     38.32 o 
  -4  15  10       84.83       89.73     12.48 o 
  -3  15  10      130.03      132.06     18.24 o 
  -2  15  10        4.78        7.14      9.46 o 
  -1  15  10      271.73      274.11     33.24 o 
   0  15  10      999.25     1033.31     35.69 o 
   1  15  10      293.00      351.14     19.46 o 
   2  15  10       35.06       26.57      9.74 o 
   3  15  10       33.61       23.14      8.29 o 
  -4  16  10        9.39       11.93     14.67 o 
  -3  16  10      851.30      863.63     34.45 o 
  -2  16  10        7.09        0.72      6.76 o 
  -1  16  10     1243.76     1269.43     56.10 o 
   0  16  10      190.62      224.32     20.45 o 
   1  16  10     1109.87     1236.03     40.54 o 
   2  16  10      589.11      689.46     37.85 o 
   3  16  10      451.36      454.54     23.52 o 
  -3  17  10      488.88      490.64     24.02 o 
  -2  17  10        0.98        8.45     10.02 o 
  -1  17  10        5.28       -1.44      7.73 o 
   0  17  10     2622.35     2974.92    172.69 o 
   1  17  10        0.98       -0.35      7.85 o 
   2  17  10      211.59      184.78     20.39 o 
   3  17  10      309.12      313.82     26.50 o 
  -3  18  10      296.71      353.73     20.95 o 
  -2  18  10      100.63       99.30     12.35 o 
  -1  18  10      973.16      960.93     80.33 o 
   0  18  10       20.77       35.59     13.70 o 
   1  18  10      480.19      473.91     25.25 o 
   2  18  10        1.88        8.85     15.72 o 
   3  18  10      282.73      268.51     25.07 o 
  -3  19  10       34.38       28.48      9.66 o 
  -2  19  10     1325.25     1261.75     58.44 o 
  -1  19  10      265.21      302.28     52.01 o 
   0  19  10     1702.41     1615.67    105.20 o 
   1  19  10      177.56      181.25     18.07 o 
   2  19  10      508.27      561.84     35.97 o 
   3  19  10       79.76      101.97     17.41 o 
  -2  20  10      229.33      243.22     37.80 o 
  -1  20  10       49.88       47.73     36.38 o 
   0  20  10      299.82      287.47     32.85 o 
   1  20  10       19.47       34.79     14.86 o 
   2  20  10      119.72      183.86     21.99 o 
  -2  21  10      337.80      337.86     28.31 o 
  -1  21  10      157.12      152.94     45.34 o 
   0  21  10       25.96      -20.56     19.66 o 
   1  21  10      165.72      162.22     43.51 o 
   2  21  10      753.60      737.10     43.24 o 
  -2  22  10       92.45       64.12     15.79 o 
  -1  22  10      237.02      233.30     50.60 o 
   0  22  10      102.30       45.77     24.05 o 
   1  22  10      516.08      508.15     36.62 o 
  -1  23  10      486.42      398.52     64.47 o 
   0  23  10      107.59       99.53     38.41 o 
  -5   1  11        3.95       25.70     13.35 o 
  -4   1  11       19.38       17.77      9.47 o 
  -3   1  11       14.12        8.76      7.82 o 
  -2   1  11        6.95       16.35      6.06 o 
  -1   1  11     1124.74     1224.81     23.74 o 
   0   1  11       30.03       11.06      2.46 o 
   1   1  11      812.20      692.42     27.80 o 
   2   1  11      339.42      327.09     15.27 o 
   3   1  11       23.48       17.33      4.96 o 
   4   1  11      117.58      111.23     22.72 o 
   5   1  11       62.04       76.04     18.18 o 
  -5   2  11      132.64      160.78     16.46 o 
  -4   2  11       64.68       58.71     11.10 o 
  -3   2  11      395.16      406.65     18.12 o 
  -2   2  11      118.24      126.68      7.80 o 
  -1   2  11       42.85       50.00      4.50 o 
   0   2  11     1623.84     1509.27     30.25 o 
   1   2  11     1433.37     1593.16     55.84 o 
   2   2  11       45.53       19.29      4.65 o 
   3   2  11       47.35       30.16      5.48 o 
   4   2  11      180.13      183.34     22.16 o 
   5   2  11      279.68      301.69     30.92 o 
  -5   3  11       95.36      124.89     24.96 o 
  -4   3  11       39.18       43.06      9.98 o 
  -3   3  11      710.11      669.33     20.21 o 
  -2   3  11      136.46      110.09      8.04 o 
  -1   3  11      115.62       99.18      5.31 o 
   0   3  11      360.71      443.23     12.50 o 
   1   3  11     3843.26     3667.18     81.66 o 
   2   3  11      699.49      644.86     20.98 o 
   3   3  11        2.52        4.38      4.57 o 
   4   3  11      524.41      634.00     40.64 o 
  -5   4  11      114.83      161.06     18.93 o 
  -4   4  11      915.81      908.43     34.38 o 
  -3   4  11     1279.23     1304.42     39.94 o 
  -2   4  11        3.72        0.51      4.09 o 
  -1   4  11      148.00      125.57      6.29 o 
   0   4  11     2591.45     2693.19     54.43 o 
   1   4  11      109.55      100.92      7.01 o 
   2   4  11       66.62       74.10      6.95 o 
   3   4  11        1.37        1.64      4.71 o 
   4   4  11        5.44        2.69     14.02 o 
  -5   5  11       80.34      105.36     14.57 o 
  -4   5  11        0.10        6.34     11.53 o 
  -3   5  11      921.67      882.11     29.55 o 
  -2   5  11       13.54        3.74      4.80 o 
  -1   5  11     1284.65     1181.03     24.57 o 
   0   5  11      262.77      261.05     10.48 o 
   1   5  11       59.45       55.18      6.28 o 
   2   5  11       88.83      119.52      9.52 o 
   3   5  11      941.99      919.13     28.11 o 
   4   5  11       25.74       60.97     15.58 o 
  -5   6  11       96.66       94.59     25.00 o 
  -4   6  11      530.83      537.98     21.81 o 
  -3   6  11      212.33      205.78     13.04 o 
  -2   6  11     3276.35     3268.32     78.33 o 
  -1   6  11       27.66       16.76      3.71 o 
   0   6  11     2113.80     2141.13     43.04 o 
   1   6  11      232.01      211.31     10.49 o 
   2   6  11     3201.61     2998.22     76.38 o 
   3   6  11      714.46      713.88     29.16 o 
   4   6  11      530.03      650.12     41.34 o 
  -5   7  11       11.06       14.86     17.45 o 
  -4   7  11       12.26       16.57      8.44 o 
  -3   7  11      705.42      686.25     25.16 o 
  -2   7  11     1014.68     1002.59     28.56 o 
  -1   7  11      595.39      587.60     15.75 o 
   0   7  11      319.54      343.66     17.55 o 
   1   7  11      138.80      160.17      9.34 o 
   2   7  11      873.07      877.92     27.43 o 
   3   7  11       16.08       16.75      6.16 o 
   4   7  11       11.63       15.55     14.77 o 
  -5   8  11       97.63       85.57     28.97 o 
  -4   8  11      257.42      257.45     15.42 o 
  -3   8  11      209.68      207.96     13.20 o 
  -2   8  11     1228.58     1275.40     39.89 o 
  -1   8  11       92.92      108.45      6.70 o 
   0   8  11     1278.75     1253.63     29.32 o 
   1   8  11      898.94      892.80     25.20 o 
   2   8  11      745.03      724.30     24.34 o 
   3   8  11      477.26      517.68     22.35 o 
   4   8  11       80.65       68.29     23.06 o 
  -4   9  11       18.37       17.48      7.41 o 
  -3   9  11      718.13      699.73     26.11 o 
  -2   9  11       66.20       71.87      9.11 o 
  -1   9  11     2534.43     2621.50     50.42 o 
   0   9  11     1306.71     1333.56     31.03 o 
   1   9  11     1386.79     1372.06     35.59 o 
   2   9  11      154.40      110.19      9.30 o 
   3   9  11      530.89      571.38     21.31 o 
   4   9  11        6.12        9.64      6.60 o 
  -4  10  11       11.68        6.76      6.19 o 
  -3  10  11        0.29        4.53      6.45 o 
  -2  10  11       13.01       18.98      6.89 o 
  -1  10  11      293.59      281.07     10.40 o 
   0  10  11      344.24      365.45     13.18 o 
   1  10  11      388.79      372.29     15.45 o 
   2  10  11      137.43      127.51     13.29 o 
   3  10  11      202.83      196.38     12.35 o 
   4  10  11      102.42       90.04      9.79 o 
  -4  11  11        7.79        2.26     11.76 o 
  -3  11  11       74.91       58.44     12.27 o 
  -2  11  11     1518.60     1391.60     43.77 o 
  -1  11  11      577.50      562.07     17.16 o 
   0  11  11       30.05       32.63      5.62 o 
   1  11  11       99.34      117.88      9.52 o 
   2  11  11      844.76      857.23     28.36 o 
   3  11  11       34.88       22.14      6.82 o 
   4  11  11      314.61      285.99     15.60 o 
  -4  12  11        5.59       -3.51      6.54 o 
  -3  12  11        7.69       -2.91      6.24 o 
  -2  12  11       67.72       44.90      8.95 o 
  -1  12  11      104.57      100.83     13.74 o 
   0  12  11      487.40      560.85     23.68 o 
   1  12  11      303.28      319.13     23.55 o 
   2  12  11       13.11       12.37      6.61 o 
   3  12  11       39.73       22.66      9.42 o 
   4  12  11       21.68       23.83     14.39 o 
  -4  13  11        0.33        6.86     10.92 o 
  -3  13  11        0.14        0.99      6.19 o 
  -2  13  11       38.77       21.64     11.28 o 
  -1  13  11       88.11      116.35     12.11 o 
   0  13  11        7.14        3.60      6.30 o 
   1  13  11      183.35      213.48     14.85 o 
   2  13  11      330.73      320.78     17.18 o 
   3  13  11        8.41        0.59     11.17 o 
   4  13  11      423.38      452.89     26.89 o 
  -4  14  11      167.66      160.22     13.67 o 
  -3  14  11      177.08      193.85     14.65 o 
  -2  14  11     1744.55     1670.79     51.65 o 
  -1  14  11      368.00      361.93     25.27 o 
   0  14  11      152.61      162.87     13.66 o 
   1  14  11      128.17      100.54     11.35 o 
   2  14  11      234.46      223.73     14.79 o 
   3  14  11        1.57       -2.01      7.06 o 
  -4  15  11        4.27       -0.43      7.08 o 
  -3  15  11      954.44      864.49     32.48 o 
  -2  15  11      279.01      236.91     16.36 o 
  -1  15  11      725.74      829.91     41.35 o 
   0  15  11      699.94      663.59     32.24 o 
   1  15  11      254.47      299.88     20.85 o 
   2  15  11       81.62       69.29     20.26 o 
   3  15  11      248.10      257.12     17.55 o 
  -3  16  11        3.63       -7.72      6.60 o 
  -2  16  11       29.02       32.09      9.15 o 
  -1  16  11      513.13      523.93     32.10 o 
   0  16  11      148.45      108.48     16.26 o 
   1  16  11        3.72        8.16      8.05 o 
   2  16  11       18.87       26.07     13.87 o 
   3  16  11       80.59       76.34     11.73 o 
  -3  17  11      612.49      552.14     25.89 o 
  -2  17  11        5.50       20.53      8.03 o 
  -1  17  11      161.41      173.55     43.70 o 
   0  17  11      201.79      215.97     20.93 o 
   1  17  11     1427.62     1546.22     48.78 o 
   2  17  11      462.02      545.53     34.28 o 
   3  17  11       40.21       43.95     10.36 o 
  -3  18  11       39.49       42.17     10.84 o 
  -2  18  11      295.27      238.74     32.68 o 
  -1  18  11      216.35      158.58     43.10 o 
   0  18  11     1785.06     2021.55     92.49 o 
   1  18  11        0.01        2.87     13.97 o 
   2  18  11      264.10      333.18     27.97 o 
   3  18  11       43.62       58.28     11.74 o 
  -3  19  11        2.15       11.19      9.10 o 
  -2  19  11      199.71      163.85     20.45 o 
  -1  19  11      112.44      100.60     41.36 o 
   0  19  11      250.74      273.38     32.38 o 
   1  19  11       61.45       53.59     13.75 o 
   2  19  11        8.76       21.61     12.24 o 
  -2  20  11     1191.84     1114.17     54.81 o 
  -1  20  11      156.04      142.31     44.25 o 
   0  20  11      170.94      147.55     27.60 o 
   1  20  11      296.52      365.54     60.15 o 
   2  20  11      235.06      209.17     23.27 o 
  -2  21  11      427.36      367.43     30.10 o 
  -1  21  11      152.22       79.80     28.92 o 
   0  21  11        5.46      -29.34     20.48 o 
   1  21  11      423.24      437.31     33.89 o 
  -1  22  11       40.99       11.71     25.53 o 
   0  22  11       20.66      -33.66     20.72 o 
   1  22  11      323.90      271.38     29.65 o 
  -5   0  12      697.13      838.45     72.27 o 
  -4   0  12        2.96        5.97     10.51 o 
  -3   0  12      181.37      194.16     22.04 o 
  -2   0  12       63.97       90.35     15.28 o 
  -1   0  12     2648.93     2583.03     65.45 o 
   0   0  12     2415.08     2146.40     54.78 o 
   2   0  12     4697.81     4491.11    156.80 o 
   3   0  12      997.73     1165.81     95.21 o 
   4   0  12       23.58       26.77     19.66 o 
  -5   1  12      214.02      249.60     33.71 o 
  -4   1  12       27.29       34.22     10.37 o 
  -3   1  12     1430.27     1525.30     39.62 o 
  -2   1  12       23.96       19.68      7.84 o 
  -1   1  12      177.81      170.64      6.82 o 
   0   1  12       46.99       45.08      3.90 o 
   1   1  12     1601.06     1404.74     50.17 o 
   2   1  12      385.06      335.66     16.70 o 
   3   1  12      799.50      782.86     36.26 o 
   4   1  12       10.63      -15.28     11.66 o 
  -5   2  12       29.28       44.44     20.01 o 
  -4   2  12       15.85       17.92      9.66 o 
  -3   2  12     2389.09     2517.04     66.05 o 
  -2   2  12      293.54      324.44     12.61 o 
  -1   2  12       46.00       51.67      4.72 o 
   0   2  12     1133.31     1137.61     25.90 o 
   1   2  12       78.97       78.53      7.92 o 
   2   2  12     1155.86     1116.20     37.16 o 
   3   2  12      296.39      284.19     31.13 o 
   4   2  12      852.64      946.49     55.81 o 
  -5   3  12       91.55      103.67     19.99 o 
  -4   3  12       13.22       22.43      9.74 o 
  -3   3  12      250.10      246.92     12.13 o 
  -2   3  12      369.21      392.70     13.83 o 
  -1   3  12     1267.46     1232.05     26.40 o 
   0   3  12       97.79       85.42      5.56 o 
   1   3  12     1558.60     1461.08     40.07 o 
   2   3  12      809.60      710.14     40.29 o 
   3   3  12      836.65      775.01     39.62 o 
   4   3  12      102.09      158.68     22.06 o 
  -5   4  12       73.57      123.58     15.67 o 
  -4   4  12        7.89        9.59      9.30 o 
  -3   4  12     1336.96     1360.05     37.47 o 
  -2   4  12     1268.16     1259.71     32.14 o 
  -1   4  12      808.94      756.75     17.80 o 
   0   4  12        3.12        9.17      3.40 o 
   1   4  12     1002.00      938.90     28.45 o 
   2   4  12       63.60       73.18      7.36 o 
   3   4  12        0.19       -1.91      5.21 o 
   4   4  12       69.50       71.86     31.33 o 
  -5   5  12      176.74      198.80     18.48 o 
  -4   5  12      324.30      311.58     20.02 o 
  -3   5  12       11.83        7.79      6.01 o 
  -2   5  12       13.37        4.85      5.08 o 
  -1   5  12      171.44      149.94      7.20 o 
   0   5  12      567.39      577.94     17.24 o 
   1   5  12        0.32       -3.01      4.47 o 
   2   5  12        0.20       -4.35      4.63 o 
   3   5  12       28.28       17.19      5.84 o 
   4   5  12      221.40      201.38     24.12 o 
  -5   6  12      106.91      165.15     17.56 o 
  -4   6  12      414.69      405.28     19.06 o 
  -3   6  12        0.07       -4.25      5.27 o 
  -2   6  12      662.11      632.25     21.19 o 
  -1   6  12      994.78     1061.90     25.16 o 
   0   6  12      332.97      350.78     12.91 o 
   1   6  12       98.37       68.58      6.73 o 
   2   6  12     1087.31     1105.88     33.00 o 
   3   6  12      127.25      132.93     10.12 o 
   4   6  12       30.08       37.63     14.60 o 
  -4   7  12       78.44       97.84     10.50 o 
  -3   7  12      107.39       87.60      9.90 o 
  -2   7  12      880.25      818.62     28.83 o 
  -1   7  12     1090.76     1078.54     23.64 o 
   0   7  12      962.71      963.30     23.91 o 
   1   7  12      245.14      252.76     15.88 o 
   2   7  12        0.49        4.46      5.14 o 
   3   7  12       11.92        4.56      5.80 o 
   4   7  12        3.42        7.38      5.96 o 
  -4   8  12      240.29      221.52     14.58 o 
  -3   8  12      325.99      297.74     16.51 o 
  -2   8  12     1679.81     1719.88     50.98 o 
  -1   8  12       19.21       15.16      6.18 o 
   0   8  12      716.52      784.31     20.94 o 
   1   8  12      644.86      729.45     22.41 o 
   2   8  12      149.58      150.68     10.45 o 
   3   8  12       29.83       24.75      6.27 o 
   4   8  12       58.36       56.05      8.97 o 
  -4   9  12      408.44      405.12     19.69 o 
  -3   9  12      550.14      491.76     21.56 o 
  -2   9  12      258.50      274.33     21.98 o 
  -1   9  12      763.93      790.58     29.15 o 
   0   9  12      160.94      171.06      9.17 o 
   1   9  12      393.18      386.94     15.86 o 
   2   9  12        0.12       -1.60      5.24 o 
   3   9  12      517.23      587.84     21.92 o 
   4   9  12      157.74      161.23     16.78 o 
  -4  10  12        4.23        0.30      6.45 o 
  -3  10  12      155.52      178.88     13.27 o 
  -2  10  12      303.03      293.21     17.90 o 
  -1  10  12       58.27       46.05      7.35 o 
   0  10  12      253.62      230.62     20.59 o 
   1  10  12      236.83      195.55     11.77 o 
   2  10  12      105.83      117.38     10.22 o 
   3  10  12       16.49        9.10      6.29 o 
   4  10  12       36.64       21.39      9.41 o 
  -4  11  12      286.63      251.53     16.07 o 
  -3  11  12      149.73      185.60     13.71 o 
  -2  11  12       31.31       12.99      6.90 o 
  -1  11  12     1340.39     1406.33     40.56 o 
   0  11  12      113.78      150.48     10.66 o 
   1  11  12      903.17      949.35     27.95 o 
   2  11  12      120.64       97.06      9.82 o 
   3  11  12      635.10      601.00     22.85 o 
   4  11  12        0.36        3.94     12.13 o 
  -4  12  12      108.43      116.97     12.20 o 
  -3  12  12      407.74      425.06     20.91 o 
  -2  12  12     1554.98     1584.47     61.01 o 
  -1  12  12        3.19       -0.47      6.43 o 
   0  12  12     4038.51     4197.73     95.99 o 
   1  12  12      159.89      181.07     11.79 o 
   2  12  12      900.27      974.31     31.98 o 
   3  12  12        7.37        4.70      6.84 o 
   4  12  12      196.05      200.85     14.09 o 
  -4  13  12       13.83       14.49      9.44 o 
  -3  13  12       32.65       24.20      8.50 o 
  -2  13  12        1.47       -1.12      6.52 o 
  -1  13  12        7.41       -4.93      7.55 o 
   0  13  12        7.88        9.79      7.37 o 
   1  13  12      200.94      177.50     11.86 o 
   2  13  12        9.19       -5.97      6.55 o 
   3  13  12        1.88       -4.87      6.70 o 
  -4  14  12       33.27       32.08      8.94 o 
  -3  14  12      198.30      182.02     15.08 o 
  -2  14  12      321.65      352.00     20.04 o 
  -1  14  12      465.97      457.89     26.17 o 
   0  14  12      253.52      277.85     17.57 o 
   1  14  12       28.98       16.42      8.04 o 
   2  14  12      210.90      181.93     13.64 o 
   3  14  12        9.40       19.53      9.66 o 
  -3  15  12      196.42      165.28     14.74 o 
  -2  15  12        2.63        8.79      7.20 o 
  -1  15  12     2662.25     2730.56    104.97 o 
   0  15  12      444.57      453.86     27.76 o 
   1  15  12      228.23      226.45     16.30 o 
   2  15  12      167.35      134.10     12.39 o 
   3  15  12      396.29      416.66     22.41 o 
  -3  16  12      440.55      441.77     23.07 o 
  -2  16  12        0.34        2.05      7.25 o 
  -1  16  12     1092.25     1113.09     63.18 o 
   0  16  12       56.91       38.61     14.14 o 
   1  16  12      327.42      378.77     21.10 o 
   2  16  12      300.30      297.98     20.05 o 
   3  16  12       81.22       56.07     10.84 o 
  -3  17  12        5.66        4.37      8.43 o 
  -2  17  12       38.11       36.15     12.38 o 
  -1  17  12       25.15       19.57     22.80 o 
   0  17  12      164.29      189.85     20.28 o 
   1  17  12        4.87        6.36      8.75 o 
   2  17  12       42.69       79.27     15.21 o 
   3  17  12        1.11       15.02     11.02 o 
  -3  18  12       73.86       49.48     11.14 o 
  -2  18  12        9.23       -2.89     10.81 o 
  -1  18  12       60.77       43.83     24.41 o 
   0  18  12       29.23        2.13     20.91 o 
   1  18  12       75.51       41.69     10.41 o 
   2  18  12        0.02        7.84     14.56 o 
  -2  19  12     1338.43     1183.81     56.84 o 
  -1  19  12      130.38      110.10     28.44 o 
   0  19  12       28.48        0.00     21.06 o 
   1  19  12      307.61      309.96     25.88 o 
   2  19  12       16.28       23.47     32.63 o 
  -2  20  12       14.07       14.73     11.51 o 
  -1  20  12      297.66      284.09     53.15 o 
   0  20  12       49.44      -18.61     21.34 o 
   1  20  12        0.07       10.11     14.68 o 
   2  20  12      396.56      348.58     30.32 o 
  -1  21  12       92.01       84.77     29.44 o 
   0  21  12       85.46       84.17     26.78 o 
   1  21  12     1046.33     1088.73     89.30 o 
  -1  22  12       36.35       32.10     27.51 o 
   0  22  12       10.58      -15.48     22.51 o 
  -5   1  13      146.58      193.19     28.92 o 
  -4   1  13      145.12      212.82     26.34 o 
  -3   1  13       48.66       40.15      8.56 o 
  -2   1  13     1270.82     1216.27     33.43 o 
  -1   1  13      137.10      123.04      9.08 o 
   0   1  13     2205.66     2098.74     40.72 o 
   1   1  13      602.80      584.37     22.63 o 
   2   1  13      455.75      371.49     15.92 o 
   3   1  13      683.01      756.99     24.88 o 
   4   1  13      480.67      600.43     40.94 o 
  -5   2  13      331.09      393.23     25.44 o 
  -4   2  13      595.23      579.89     27.21 o 
  -3   2  13      622.57      686.08     23.15 o 
  -2   2  13      260.85      253.96     11.38 o 
  -1   2  13     1102.76     1044.70     23.42 o 
   0   2  13     1088.41     1024.15     26.62 o 
   1   2  13     2165.80     1902.30     76.65 o 
   2   2  13      174.93      139.14      9.95 o 
   3   2  13     1006.15      987.81     35.29 o 
   4   2  13       73.32       62.97     16.40 o 
  -5   3  13        0.06       14.27     13.56 o 
  -4   3  13       21.09       22.28     10.46 o 
  -3   3  13        1.12        7.93      5.38 o 
  -2   3  13      272.99      297.90     12.42 o 
  -1   3  13        0.19        0.56      3.43 o 
   0   3  13       27.56       12.48      3.85 o 
   1   3  13      689.79      672.54     22.67 o 
   2   3  13      204.29      190.92     11.59 o 
   3   3  13       21.14       16.58      6.12 o 
   4   3  13        6.63        1.13     12.31 o 
  -4   4  13       24.14       27.67     10.47 o 
  -3   4  13        0.15       10.63      6.05 o 
  -2   4  13      189.87      183.44      9.89 o 
  -1   4  13        4.54        0.53      3.11 o 
   0   4  13      203.76      196.48     13.47 o 
   1   4  13      111.56      105.03      8.76 o 
   2   4  13      856.13      916.31     28.67 o 
   3   4  13      984.31      970.42     45.99 o 
   4   4  13       74.05       75.98     21.52 o 
  -4   5  13       98.23      129.94     14.47 o 
  -3   5  13        0.36        3.91      5.63 o 
  -2   5  13      963.91      974.66     26.95 o 
  -1   5  13     1702.45     1707.30     34.27 o 
   0   5  13      134.33      137.73      8.28 o 
   1   5  13      385.35      380.20     16.29 o 
   2   5  13      114.14       88.87      8.51 o 
   3   5  13      287.98      276.60     15.06 o 
   4   5  13      146.69      177.12     32.07 o 
  -4   6  13       61.71       74.99     18.53 o 
  -3   6  13      118.82      112.32     10.74 o 
  -2   6  13      261.66      228.40     11.75 o 
  -1   6  13       15.27       15.01      3.89 o 
   0   6  13      445.00      514.15     15.78 o 
   1   6  13        3.31        6.03      5.00 o 
   2   6  13       33.09       41.40      6.79 o 
   3   6  13       50.83       41.00      7.17 o 
   4   6  13      206.20      206.57     13.68 o 
  -4   7  13       59.25       41.80     12.79 o 
  -3   7  13      244.03      241.65     14.74 o 
  -2   7  13       52.53       42.11      7.75 o 
  -1   7  13       18.45       12.55      4.91 o 
   0   7  13      173.84      169.24     12.08 o 
   1   7  13       35.21       42.83      6.82 o 
   2   7  13       19.55       22.40      6.23 o 
   3   7  13        8.07        1.26      5.93 o 
   4   7  13       22.53       19.67      7.90 o 
  -4   8  13       55.56       36.58     12.94 o 
  -3   8  13       28.33       24.88      9.21 o 
  -2   8  13      419.73      416.78     18.15 o 
  -1   8  13      127.63      111.70      7.53 o 
   0   8  13        2.46        0.10      5.80 o 
   1   8  13     2963.37     2944.54     68.72 o 
   2   8  13       22.94       30.47      6.65 o 
   3   8  13       10.60       -1.42      5.48 o 
   4   8  13      127.61       93.26     11.46 o 
  -4   9  13      150.95      158.54     13.40 o 
  -3   9  13      133.13      120.98     11.64 o 
  -2   9  13      351.61      326.87     17.64 o 
  -1   9  13      548.18      570.86     19.37 o 
   0   9  13       67.84       63.24      7.45 o 
   1   9  13        6.43        5.63      5.62 o 
   2   9  13      425.70      382.18     17.47 o 
   3   9  13      369.12      401.81     20.53 o 
   4   9  13      149.23      141.16     11.31 o 
  -4  10  13      710.26      699.56     27.71 o 
  -3  10  13       86.89       92.87     10.89 o 
  -2  10  13      619.76      709.13     27.51 o 
  -1  10  13     2674.40     2728.90     65.36 o 
   0  10  13       73.32       64.38      9.29 o 
   1  10  13        0.63       -4.34      5.26 o 
   2  10  13      188.66      170.79     12.46 o 
   3  10  13      650.95      706.81     25.68 o 
   4  10  13        2.48       -9.05      8.92 o 
  -4  11  13       18.88       13.83      9.45 o 
  -3  11  13      473.58      491.50     22.61 o 
  -2  11  13      896.74      915.23     33.10 o 
  -1  11  13      333.78      353.62     21.30 o 
   0  11  13      656.13      699.69     23.39 o 
   1  11  13      137.89      129.98     10.22 o 
   2  11  13      236.86      242.71     14.81 o 
   3  11  13       58.17       67.79      9.15 o 
   4  11  13      254.63      277.72     16.43 o 
  -4  12  13       82.29       86.45     16.01 o 
  -3  12  13       59.24       71.05     10.46 o 
  -2  12  13       53.64       48.86     10.39 o 
  -1  12  13      946.32      936.54     43.72 o 
   0  12  13     4310.54     4446.93    101.62 o 
   1  12  13      784.90      802.40     25.62 o 
   2  12  13      141.31      118.10     11.27 o 
   3  12  13       66.49       52.68      8.69 o 
  -4  13  13      211.08      208.42     15.82 o 
  -3  13  13      311.53      299.39     18.28 o 
  -2  13  13      247.08      242.75     16.54 o 
  -1  13  13      162.68      156.37     16.30 o 
   0  13  13      623.46      658.73     24.46 o 
   1  13  13       30.32       21.45      6.85 o 
   2  13  13      402.16      432.55     20.24 o 
   3  13  13       85.31       75.89     18.15 o 
  -3  14  13        1.25      -12.17      6.09 o 
  -2  14  13        6.82        4.57      6.88 o 
  -1  14  13        4.65        8.24      7.50 o 
   0  14  13      289.28      310.37     15.99 o 
   1  14  13      406.13      435.00     18.92 o 
   2  14  13      114.15      108.57     12.83 o 
   3  14  13       57.71       54.44     16.82 o 
  -3  15  13       19.08        4.55      7.65 o 
  -2  15  13       23.43       12.85      7.71 o 
  -1  15  13      101.79       78.94     24.45 o 
   0  15  13      155.06      138.03     17.49 o 
   1  15  13       47.82       41.91      8.12 o 
   2  15  13       76.64       35.72      8.94 o 
   3  15  13      206.60      204.60     16.55 o 
  -3  16  13        5.36       21.38     11.33 o 
  -2  16  13        5.23       -5.46     19.01 o 
  -1  16  13      851.25      881.64     55.96 o 
   0  16  13        0.23      -16.62     10.21 o 
   1  16  13       16.77        7.56      7.51 o 
   2  16  13      101.30       92.33     12.83 o 
   3  16  13       42.20       43.80     10.31 o 
  -3  17  13       61.72       62.93     11.65 o 
  -2  17  13      104.44       75.75     19.19 o 
  -1  17  13       61.30       10.41     22.01 o 
   0  17  13        1.61      -27.79     18.90 o 
   1  17  13      230.93      204.39     16.64 o 
   2  17  13      108.31      132.13     14.60 o 
  -2  18  13        6.70       -8.38      9.02 o 
  -1  18  13      204.52      225.58     33.36 o 
   0  18  13      210.09      255.38     32.52 o 
   1  18  13       17.01       -5.50     11.64 o 
   2  18  13      381.97      415.13     24.29 o 
  -2  19  13       36.84       31.47     12.53 o 
  -1  19  13        3.92        1.04     23.60 o 
   0  19  13        0.68       -9.43     21.28 o 
   1  19  13      114.10       62.04     19.39 o 
   2  19  13      168.26      218.71     19.14 o 
  -2  20  13       39.01       18.12     42.67 o 
  -1  20  13       65.60       15.56     26.97 o 
   0  20  13        9.97      -11.78     21.71 o 
   1  20  13      196.87      210.09     26.70 o 
  -1  21  13        0.17      -28.53     25.49 o 
   0  21  13      254.32      198.75     32.30 o 
  -4   0  14      494.67      542.12     52.25 o 
  -3   0  14      233.74      287.67     28.21 o 
  -2   0  14       59.58       73.14     15.66 o 
  -1   0  14      146.84      138.45     11.77 o 
   0   0  14      820.61      795.62     30.64 o 
   1   0  14     1840.47     1710.03     66.66 o 
   2   0  14        0.06       10.95      7.84 o 
   3   0  14      686.63      732.91     34.96 o 
   4   0  14       92.68      139.36     30.20 o 
  -4   1  14      224.09      291.20     30.44 o 
  -3   1  14       86.12       99.06     13.29 o 
  -2   1  14     1219.62     1221.48     33.76 o 
  -1   1  14       11.38       14.24      4.99 o 
   0   1  14      474.29      452.53     13.86 o 
   1   1  14      139.75      113.42      9.14 o 
   2   1  14      319.67      287.24     14.40 o 
   3   1  14       14.21        2.63      5.82 o 
   4   1  14      116.98      112.45     20.48 o 
  -4   2  14       56.71       85.46     12.70 o 
  -3   2  14      639.22      676.07     23.32 o 
  -2   2  14     1780.96     1883.18     47.85 o 
  -1   2  14      154.15      143.55      7.69 o 
   0   2  14      270.46      325.25     12.67 o 
   1   2  14        0.02        5.48      4.74 o 
   2   2  14        7.62        6.55      5.27 o 
   3   2  14       86.82       85.91      8.65 o 
   4   2  14      144.83      156.15     22.57 o 
  -4   3  14      335.18      388.81     23.18 o 
  -3   3  14       87.70      105.83      9.46 o 
  -2   3  14      154.29      169.76      9.78 o 
  -1   3  14      170.19      139.22      7.69 o 
   0   3  14      906.77      990.30     30.34 o 
   1   3  14        2.81        0.86      4.94 o 
   2   3  14      275.27      234.12     13.11 o 
   3   3  14       11.16        9.53      6.03 o 
   4   3  14       43.07       23.58     14.87 o 
  -4   4  14      230.07      251.81     31.87 o 
  -3   4  14      721.91      779.96     24.05 o 
  -2   4  14      382.44      480.40     16.01 o 
  -1   4  14      160.89      183.73      8.84 o 
   0   4  14        0.21        7.38      4.52 o 
   1   4  14     3657.18     3461.21     87.66 o 
   2   4  14      960.73      969.11     30.32 o 
   3   4  14       86.76       82.08      8.69 o 
   4   4  14       49.14       30.23     15.98 o 
  -4   5  14       50.44       47.78     11.36 o 
  -3   5  14       17.06       -0.46      8.71 o 
  -2   5  14     1490.66     1456.21     33.75 o 
  -1   5  14     2269.19     2343.10     46.86 o 
   0   5  14      479.97      511.01     18.21 o 
   1   5  14      118.37      133.87     10.56 o 
   2   5  14      623.24      592.16     21.93 o 
   3   5  14      166.88      187.42     12.04 o 
   4   5  14      612.74      780.22     53.10 o 
  -4   6  14       58.73       76.86     12.84 o 
  -3   6  14      147.32      139.69     12.29 o 
  -2   6  14       80.07       79.99      8.15 o 
  -1   6  14     1119.00     1109.51     24.81 o 
   0   6  14        3.60        6.93      4.94 o 
   1   6  14      468.21      462.19     19.05 o 
   2   6  14      366.94      362.18     16.97 o 
   3   6  14        1.19       -6.41      5.56 o 
   4   6  14       12.37        3.04      8.66 o 
  -4   7  14        0.17       -1.25      8.05 o 
  -3   7  14     1268.72     1296.35     41.61 o 
  -2   7  14      114.21      118.61     10.59 o 
  -1   7  14        0.28       -4.21      4.16 o 
   0   7  14     2631.28     2688.21     63.78 o 
   1   7  14     1080.82     1129.81     34.73 o 
   2   7  14      104.91      102.54     14.04 o 
   3   7  14        1.22       -3.77      5.72 o 
   4   7  14      245.92      230.05     12.93 o 
  -4   8  14       19.91       15.73     11.80 o 
  -3   8  14      357.15      344.22     18.71 o 
  -2   8  14      518.86      606.65     22.93 o 
  -1   8  14      643.17      654.10     35.32 o 
   0   8  14     1902.30     2005.13     49.83 o 
   1   8  14     2301.77     2344.92     65.78 o 
   2   8  14      388.76      390.29     18.01 o 
   3   8  14      247.70      244.63     14.33 o 
   4   8  14        8.49       10.45      7.92 o 
  -4   9  14        1.13       -0.57     15.69 o 
  -3   9  14       49.11       54.15      9.34 o 
  -2   9  14      305.44      281.84     15.40 o 
  -1   9  14       30.62       22.63      6.98 o 
   0   9  14     1209.29     1201.35     33.41 o 
   1   9  14       27.33       17.31      6.61 o 
   2   9  14      702.44      734.45     26.15 o 
   3   9  14       73.76       65.45      9.23 o 
   4   9  14       27.51       18.73      8.50 o 
  -4  10  14      126.45      114.39     12.35 o 
  -3  10  14       18.78       11.09      7.15 o 
  -2  10  14       57.47       61.46      9.06 o 
  -1  10  14        0.65       -5.36      9.11 o 
   0  10  14       82.42       88.87      9.16 o 
   1  10  14     1313.87     1299.69     39.17 o 
   2  10  14       59.82       38.72      8.01 o 
   3  10  14       44.59       37.42      7.89 o 
  -4  11  14      393.96      398.33     21.55 o 
  -3  11  14        0.09        6.22      6.85 o 
  -2  11  14       24.62       15.03      7.28 o 
  -1  11  14      288.95      301.77     20.30 o 
   0  11  14      330.83      383.31     21.04 o 
   1  11  14       49.24       42.55      8.17 o 
   2  11  14      218.28      220.66     14.36 o 
   3  11  14        7.06        6.69      6.72 o 
  -4  12  14       15.56        9.62      8.56 o 
  -3  12  14      378.55      338.95     23.62 o 
  -2  12  14      136.46      123.24     17.10 o 
  -1  12  14       59.98       52.72     11.37 o 
   0  12  14      433.26      451.31     18.85 o 
   1  12  14       30.23       29.15      7.04 o 
   2  12  14        2.33       -3.63      6.42 o 
   3  12  14        7.66        6.84      7.03 o 
  -3  13  14       60.10       65.84     10.48 o 
  -2  13  14      121.62      133.20     12.58 o 
  -1  13  14        0.84       -4.18     19.72 o 
   0  13  14        0.30       -1.10      6.01 o 
   1  13  14        5.51        5.43     10.86 o 
   2  13  14       23.16       -0.41      9.66 o 
   3  13  14        0.67        0.89      7.70 o 
  -3  14  14      135.82      105.74     13.01 o 
  -2  14  14      273.59      294.80     33.86 o 
  -1  14  14      212.44      261.77     32.33 o 
   0  14  14      228.50      206.46     13.65 o 
   1  14  14      254.67      324.07     24.42 o 
   2  14  14      170.06      192.26     17.98 o 
   3  14  14      138.07      135.69     13.95 o 
  -3  15  14        3.84        3.57      8.17 o 
  -2  15  14      211.88      181.71     18.61 o 
  -1  15  14       30.14       36.44     22.99 o 
   0  15  14      239.03      251.31     24.10 o 
   1  15  14        0.60        0.45      7.10 o 
   2  15  14      489.10      495.17     35.81 o 
   3  15  14        5.07        6.51     11.55 o 
  -3  16  14      160.59      163.48     15.94 o 
  -2  16  14      132.51       98.35     15.25 o 
  -1  16  14       15.79       24.03     23.12 o 
   0  16  14      705.20      706.76     49.16 o 
   1  16  14       48.83       67.06      9.88 o 
   2  16  14       15.70        2.43      7.87 o 
  -2  17  14       57.56       12.47     10.99 o 
  -1  17  14      387.45      433.47     42.26 o 
   0  17  14      297.87      283.30     64.25 o 
   1  17  14      170.64      143.73     15.22 o 
   2  17  14      290.68      380.04     23.30 o 
  -2  18  14      557.03      562.73     32.24 o 
  -1  18  14       45.23       13.10     24.89 o 
   0  18  14      170.18      125.30     27.63 o 
   1  18  14       65.21       87.65     13.20 o 
   2  18  14        3.70       -2.41      8.77 o 
  -2  19  14      350.23      365.65     44.01 o 
  -1  19  14      139.11      111.42     33.33 o 
   0  19  14      156.63      107.99     27.24 o 
   1  19  14        3.94        0.39      9.83 o 
  -1  20  14      221.38      159.55     33.42 o 
   0  20  14       14.03      -11.18     23.00 o 
   1  20  14       63.01       62.42     14.46 o 
  -4   1  15        0.03       42.98     17.37 o 
  -3   1  15       20.58       14.60     11.43 o 
  -2   1  15      217.88      213.88     12.26 o 
  -1   1  15      997.25      943.12     22.34 o 
   0   1  15        4.15        3.26      4.76 o 
   1   1  15      165.94      167.23     11.40 o 
   2   1  15      404.91      349.22     16.41 o 
   3   1  15      199.80      185.60     12.73 o 
   4   1  15       30.05       11.96      7.39 o 
  -4   2  15      422.54      523.18     36.77 o 
  -3   2  15      140.18      169.66     25.33 o 
  -2   2  15      352.19      334.84     15.05 o 
  -1   2  15      531.80      535.65     15.34 o 
   0   2  15       84.19       71.05      8.07 o 
   1   2  15      483.71      473.14     19.03 o 
   2   2  15      351.74      342.95     16.25 o 
   3   2  15      125.83       92.49      9.34 o 
   4   2  15       27.26       15.96     14.42 o 
  -4   3  15      153.25      177.67     24.70 o 
  -3   3  15        0.15        2.78      8.72 o 
  -2   3  15       72.13       80.03      8.74 o 
  -1   3  15       12.98       15.44      4.30 o 
   0   3  15      396.82      430.71     18.03 o 
   1   3  15     1098.08     1063.76     32.85 o 
   2   3  15      723.73      695.43     24.49 o 
   3   3  15       54.31       47.35      7.96 o 
   4   3  15      202.88      164.99     14.09 o 
  -4   4  15        4.00       -2.85     11.65 o 
  -3   4  15       65.37       57.62      8.32 o 
  -2   4  15       63.27       61.20     11.25 o 
  -1   4  15        4.53        9.06      5.84 o 
   0   4  15       30.06       20.29      6.06 o 
   1   4  15      243.34      251.26     14.05 o 
   2   4  15       42.44       34.06      7.13 o 
   3   4  15      308.15      318.48     15.88 o 
   4   4  15      311.55      298.17     18.08 o 
  -4   5  15      164.39      187.81     17.22 o 
  -3   5  15      378.08      366.74     16.08 o 
  -2   5  15     1645.69     1663.93     39.88 o 
  -1   5  15      241.48      231.67     14.04 o 
   0   5  15        5.16       -7.73      5.29 o 
   1   5  15     1336.79     1261.12     42.02 o 
   2   5  15      706.64      680.99     24.44 o 
   3   5  15      143.26      143.10     13.48 o 
   4   5  15       81.35       65.79     10.40 o 
  -4   6  15       11.70       11.14     17.03 o 
  -3   6  15      953.75     1027.90     31.26 o 
  -2   6  15        6.30        6.38      5.04 o 
  -1   6  15     3128.26     3514.71     92.89 o 
   0   6  15      118.60      112.50     10.02 o 
   1   6  15       33.65       32.15      7.24 o 
   2   6  15      770.99      801.56     33.48 o 
   3   6  15      745.14      764.23     33.11 o 
   4   6  15      364.48      471.49     49.74 o 
  -4   7  15       86.64       72.12      9.80 o 
  -3   7  15        2.37        8.79      7.95 o 
  -2   7  15       36.40       45.16      8.02 o 
  -1   7  15      603.18      633.68     24.65 o 
   0   7  15        1.45       -2.94      5.37 o 
   1   7  15        0.01        3.40      6.48 o 
   2   7  15      780.67      810.79     28.04 o 
   3   7  15      295.68      252.22     14.64 o 
  -4   8  15       38.27       50.08     13.99 o 
  -3   8  15      356.91      387.84     18.61 o 
  -2   8  15      132.92      140.88     12.22 o 
  -1   8  15      977.20      989.01     38.87 o 
   0   8  15        3.41        5.04      6.73 o 
   1   8  15       44.07       30.11      7.16 o 
   2   8  15     1343.09     1394.98     41.82 o 
   3   8  15      271.35      264.45     15.22 o 
  -4   9  15        0.11       -5.77     12.20 o 
  -3   9  15       49.13       35.98      8.44 o 
  -2   9  15      635.98      699.47     25.67 o 
  -1   9  15        0.08       -1.54      8.24 o 
   0   9  15      803.81      963.22     35.40 o 
   1   9  15      789.03      759.75     33.40 o 
   2   9  15      628.10      622.14     24.23 o 
   3   9  15       18.94       18.21      7.24 o 
  -4  10  15       32.92       26.18      9.03 o 
  -3  10  15        1.64       -2.05      6.77 o 
  -2  10  15       56.34       56.42     14.26 o 
  -1  10  15      113.84      138.36     18.31 o 
   0  10  15      499.10      517.19     30.11 o 
   1  10  15      861.74      902.13     47.22 o 
   2  10  15        5.32       -3.65      6.31 o 
   3  10  15       21.46       20.71      7.42 o 
  -3  11  15       46.86       45.71      9.68 o 
  -2  11  15        5.11       -4.76      9.50 o 
  -1  11  15      106.30      126.24     24.12 o 
   0  11  15        4.15        7.24      6.29 o 
   1  11  15       44.56       58.98      9.03 o 
   2  11  15       13.13        8.75      6.95 o 
   3  11  15       54.27       36.97      8.35 o 
  -3  12  15       57.20       80.53     11.21 o 
  -2  12  15        7.81        1.77      9.22 o 
  -1  12  15      101.67      105.43     24.29 o 
   0  12  15        0.17       -2.33      9.70 o 
   1  12  15      116.18       94.03     11.38 o 
   2  12  15       88.65       59.60      9.47 o 
   3  12  15      124.64      111.36     11.56 o 
  -3  13  15      172.20      162.96     21.09 o 
  -2  13  15       14.82        7.13      8.95 o 
  -1  13  15        2.26      -36.50     18.64 o 
   0  13  15       57.72       31.65      7.48 o 
   1  13  15      310.80      318.67     17.92 o 
   2  13  15       41.51       19.05      8.37 o 
   3  13  15       53.65       19.41      9.15 o 
  -3  14  15      255.28      227.04     16.92 o 
  -2  14  15      317.56      315.75     22.87 o 
  -1  14  15      346.08      344.73     36.39 o 
   0  14  15       15.11        8.80      8.52 o 
   1  14  15       58.44       56.66      9.99 o 
   2  14  15        0.80       -5.75      7.55 o 
  -3  15  15        1.01        5.74      9.73 o 
  -2  15  15       84.24       53.82     12.79 o 
  -1  15  15      257.17      294.88     35.18 o 
   0  15  15      100.73       97.23     29.60 o 
   1  15  15       83.69      101.55     11.65 o 
   2  15  15      202.42      236.70     16.71 o 
  -2  16  15        5.92       -8.14     11.10 o 
  -1  16  15       39.50       19.66     23.99 o 
   0  16  15       71.37       33.23     22.21 o 
   1  16  15      258.45      218.97     16.36 o 
   2  16  15        9.70        7.90     14.31 o 
  -2  17  15      259.87      262.61     39.81 o 
  -1  17  15       56.82       24.91     33.19 o 
   0  17  15      306.80      332.76     48.34 o 
   1  17  15       65.68       56.00     12.53 o 
   2  17  15        9.89       25.55     10.37 o 
  -2  18  15      199.67      187.13     35.87 o 
  -1  18  15      316.09      335.43     44.10 o 
   0  18  15      126.84       97.07     27.01 o 
   1  18  15      761.91      842.50     37.20 o 
  -1  19  15       15.70       -8.90     25.65 o 
   0  19  15      184.68      194.31     32.33 o 
   1  19  15        0.01      -12.70     10.84 o 
  -4   0  16       22.60       32.58     24.96 o 
  -3   0  16      168.95      182.81     23.13 o 
  -2   0  16        1.07        3.64     12.54 o 
  -1   0  16     2840.20     2969.91    108.07 o 
   0   0  16      334.69      306.37     22.69 o 
   1   0  16      695.45      667.16     34.30 o 
   2   0  16      890.00      879.42     41.51 o 
   3   0  16      274.65      287.81     22.49 o 
   4   0  16      114.91       94.79     13.12 o 
  -4   1  16       67.59      103.92     21.89 o 
  -3   1  16      524.12      550.95     25.91 o 
  -2   1  16       43.12       40.22     10.22 o 
  -1   1  16      125.27       88.39     10.93 o 
   0   1  16      911.39      976.89     31.32 o 
   1   1  16      311.10      255.21     14.34 o 
   2   1  16      100.49      106.55     10.14 o 
   3   1  16       95.77       71.54      8.90 o 
   4   1  16       62.41       30.17      7.14 o 
  -4   2  16      175.25      245.16     28.73 o 
  -3   2  16       26.39       22.72     18.40 o 
  -2   2  16      214.28      254.19     13.31 o 
  -1   2  16      157.08      148.87     11.83 o 
   0   2  16       21.19       -1.00      5.81 o 
   1   2  16       20.28       17.20      6.03 o 
   2   2  16       41.33       35.12      7.53 o 
   3   2  16       77.31       65.42      8.71 o 
   4   2  16       19.36        0.01      6.21 o 
  -4   3  16        5.94       22.20     14.31 o 
  -3   3  16      113.66      130.90     17.46 o 
  -2   3  16      914.16     1025.23     30.21 o 
  -1   3  16     1295.26     1253.17     38.71 o 
   0   3  16     1774.70     1761.43     55.33 o 
   1   3  16        7.99        9.64      5.66 o 
   2   3  16      161.22      158.55     11.93 o 
   3   3  16      152.06      155.96     11.90 o 
  -4   4  16      324.69      467.17     23.53 o 
  -3   4  16       54.62       87.63     12.76 o 
  -2   4  16     1362.90     1379.05     37.99 o 
  -1   4  16      400.10      388.66     23.10 o 
   0   4  16      658.17      702.05     25.10 o 
   1   4  16       71.20       70.22      8.75 o 
   2   4  16      149.04      144.19     14.62 o 
   3   4  16       11.75        4.36      6.53 o 
  -4   5  16        1.20       -6.32     12.10 o 
  -3   5  16      225.48      280.54     17.77 o 
  -2   5  16       14.54       12.84      6.33 o 
  -1   5  16      147.56      179.59     13.15 o 
   0   5  16      783.74      704.64     25.34 o 
   1   5  16       71.64       68.11      8.77 o 
   2   5  16       64.27       55.49      8.35 o 
   3   5  16      248.03      264.03     15.28 o 
  -4   6  16       26.34       43.33     18.08 o 
  -3   6  16       11.59        7.20      6.56 o 
  -2   6  16      153.37      154.28     11.01 o 
  -1   6  16        0.55       -4.43      5.48 o 
   0   6  16      679.81      726.84     26.21 o 
   1   6  16       55.78       47.62      7.96 o 
   2   6  16        0.16        4.22      6.28 o 
   3   6  16       87.60       71.58      9.29 o 
  -4   7  16      126.97      104.14     17.57 o 
  -3   7  16      158.05      185.19     13.70 o 
  -2   7  16       37.18       19.90      6.72 o 
  -1   7  16      515.16      555.96     23.22 o 
   0   7  16       95.89       64.93      9.15 o 
   1   7  16        0.82       -8.68      5.67 o 
   2   7  16       97.54      109.79     10.61 o 
   3   7  16        1.90        5.40      7.01 o 
  -4   8  16      202.41      248.85     15.23 o 
  -3   8  16        1.72       -2.99      6.70 o 
  -2   8  16      494.36      478.85     20.96 o 
  -1   8  16        6.01       15.17     10.56 o 
   0   8  16      345.56      414.49     20.05 o 
   1   8  16       80.93       80.72      9.85 o 
   2   8  16        0.91       -1.68      6.16 o 
   3   8  16        8.85        2.19      6.76 o 
  -3   9  16      141.11      168.58     13.57 o 
  -2   9  16      138.59      129.96     11.93 o 
  -1   9  16       33.62       15.28     10.20 o 
   0   9  16      137.73      124.90     11.48 o 
   1   9  16      185.98      192.97     20.24 o 
   2   9  16      471.70      507.31     21.95 o 
   3   9  16       93.25      103.06     17.96 o 
  -3  10  16       85.22       72.18     11.83 o 
  -2  10  16      203.59      205.78     29.47 o 
  -1  10  16       31.31       32.45     19.86 o 
   0  10  16      106.42      110.19     10.71 o 
   1  10  16      171.99      165.42     12.97 o 
   2  10  16      161.49      174.98     19.75 o 
   3  10  16      247.28      264.20     16.21 o 
  -3  11  16       40.04       29.43      9.19 o 
  -2  11  16        9.54       -6.51      7.52 o 
  -1  11  16      477.53      543.90     42.28 o 
   0  11  16      182.78      173.35     13.22 o 
   1  11  16       24.05       23.64      7.57 o 
   2  11  16       93.53       72.76     10.24 o 
   3  11  16      242.73      297.09     19.38 o 
  -3  12  16      122.60      130.78     13.43 o 
  -2  12  16        1.83      -12.09     17.48 o 
  -1  12  16       69.48       51.74     22.84 o 
   0  12  16      103.09       97.52     10.22 o 
   1  12  16      402.36      421.27     20.62 o 
   2  12  16      359.71      417.24     20.93 o 
   3  12  16      289.51      281.04     17.36 o 
  -3  13  16        9.79       13.11      8.27 o 
  -2  13  16       25.23       19.83     10.27 o 
  -1  13  16      128.38      169.64     29.23 o 
   0  13  16       36.04       22.07      7.93 o 
   1  13  16       14.94        4.72      7.39 o 
   2  13  16       79.09       86.11     11.13 o 
  -3  14  16       48.04       43.74     18.08 o 
  -2  14  16        3.68       -1.46      8.86 o 
  -1  14  16      488.76      573.83     60.72 o 
   0  14  16      122.48       60.69     22.59 o 
   1  14  16      159.74      151.87     13.90 o 
   2  14  16       48.67       34.58      9.63 o 
  -2  15  16      178.29      175.19     19.50 o 
  -1  15  16      153.85      187.59     31.55 o 
   0  15  16      142.89      115.28     25.73 o 
   1  15  16      108.39      109.20     12.35 o 
   2  15  16        0.41       -5.53      8.11 o 
  -2  16  16      293.46      356.37     41.88 o 
  -1  16  16       20.40       -7.61     23.97 o 
   0  16  16      285.14      321.78     35.63 o 
   1  16  16      171.78      146.04     13.52 o 
   2  16  16      272.43      315.76     34.93 o 
  -2  17  16       11.02       -8.12     27.23 o 
  -1  17  16      200.63      207.48     33.92 o 
   0  17  16       12.08      -14.53     21.40 o 
   1  17  16      119.81      138.62     22.82 o 
  -1  18  16       96.21       78.42     30.68 o 
   0  18  16        3.29      -26.77     21.69 o 
   1  18  16       91.98       82.36     20.40 o 
  -4   1  17       47.45       95.08     22.35 o 
  -3   1  17      687.83      843.53     33.23 o 
  -2   1  17      349.95      430.31     21.76 o 
  -1   1  17      705.17      759.22     44.79 o 
   0   1  17       23.13       10.20      6.32 o 
   1   1  17     2098.85     2019.46     56.12 o 
   2   1  17        0.09       -0.90      5.88 o 
   3   1  17      202.52      190.21     13.15 o 
  -4   2  17       30.27       63.35     31.02 o 
  -3   2  17       32.23       32.99     13.73 o 
  -2   2  17      311.76      358.00     16.05 o 
  -1   2  17       36.39       -8.00     11.60 o 
   0   2  17     2422.43     2535.51     67.94 o 
   1   2  17      149.11      140.68     11.41 o 
   2   2  17      138.87      147.35     11.81 o 
   3   2  17        6.87       -4.40      6.20 o 
  -4   3  17       23.62       69.46     20.64 o 
  -3   3  17      282.49      355.93     26.28 o 
  -2   3  17       53.22       53.11      8.29 o 
  -1   3  17      132.60      123.72     18.49 o 
   0   3  17       89.21       67.99      8.77 o 
   1   3  17       36.68       34.11      9.89 o 
   2   3  17       93.13       58.81      8.60 o 
   3   3  17       19.84       16.69      7.21 o 
  -4   4  17        6.75       13.64     26.25 o 
  -3   4  17      479.76      587.95     24.95 o 
  -2   4  17      192.26      190.02     12.36 o 
  -1   4  17      799.31      799.20     44.78 o 
   0   4  17      459.98      448.77     20.00 o 
   1   4  17      107.32       92.98      9.97 o 
   2   4  17      127.12      121.66     11.87 o 
   3   4  17       52.83       31.55      7.97 o 
  -4   5  17       74.92       70.18     22.12 o 
  -3   5  17        6.08        6.47     11.76 o 
  -2   5  17       51.81       34.36      8.55 o 
  -1   5  17      317.10      353.52     29.54 o 
   0   5  17       42.36       32.13      7.51 o 
   1   5  17        8.81       -7.60      5.82 o 
   2   5  17        1.98        1.34      6.12 o 
   3   5  17       26.44       30.80      7.83 o 
  -3   6  17       96.30      126.11     11.13 o 
  -2   6  17        5.51        9.07      8.58 o 
  -1   6  17      461.59      446.46     48.06 o 
   0   6  17      246.98      238.00     14.76 o 
   1   6  17       60.17       29.84      7.35 o 
   2   6  17        6.96        5.82      7.14 o 
   3   6  17       40.50       12.41      7.19 o 
  -3   7  17      393.61      424.70     18.36 o 
  -2   7  17       34.55       39.09     10.28 o 
  -1   7  17       12.26        3.02     10.34 o 
   0   7  17       61.60       44.57      8.34 o 
   1   7  17       45.72       28.56      7.41 o 
   2   7  17      168.63      193.79     13.96 o 
   3   7  17       10.03       13.12      7.48 o 
  -3   8  17        1.56        0.20      6.75 o 
  -2   8  17        1.81        3.32     10.48 o 
  -1   8  17      156.77      150.76     25.41 o 
   0   8  17      196.39      183.85     13.65 o 
   1   8  17      117.83      127.72     11.83 o 
   2   8  17      365.16      393.84     19.56 o 
   3   8  17      175.00      161.63     13.18 o 
  -3   9  17      270.93      304.80     16.32 o 
  -2   9  17       76.95       84.91     16.32 o 
  -1   9  17       78.87       84.01     14.25 o 
   0   9  17        0.00       -3.99      6.04 o 
   1   9  17      104.58       87.99     12.49 o 
   2   9  17       63.75       88.58     10.77 o 
   3   9  17      311.11      320.56     17.82 o 
  -3  10  17      312.64      300.45     20.88 o 
  -2  10  17      611.65      697.50     67.30 o 
  -1  10  17        7.83       13.55     19.03 o 
   0  10  17     1125.58     1137.16     36.78 o 
   1  10  17       96.41       56.57      9.52 o 
   2  10  17      177.97      206.17     15.03 o 
   3  10  17        1.46       12.93      7.97 o 
  -3  11  17      490.36      510.99     23.46 o 
  -2  11  17      120.66      110.14     14.49 o 
  -1  11  17        9.63      -14.05     18.67 o 
   0  11  17        0.00       -0.87      6.44 o 
   1  11  17       45.36       38.99      8.59 o 
   2  11  17       97.31       79.22     11.34 o 
  -3  12  17        3.62        6.94      8.76 o 
  -2  12  17        0.15       -3.07     15.34 o 
  -1  12  17       24.11       14.19     21.39 o 
   0  12  17      145.02       87.93     13.05 o 
   1  12  17        1.00       -1.59      7.15 o 
   2  12  17      336.72      298.04     18.38 o 
  -2  13  17      418.09      444.64     46.07 o 
  -1  13  17      355.21      386.39     38.51 o 
   0  13  17       27.98      -26.88     23.22 o 
   1  13  17      577.11      659.51     26.92 o 
   2  13  17      188.94      194.06     17.74 o 
  -2  14  17        0.88        9.20     24.31 o 
  -1  14  17       38.76       41.81     24.60 o 
   0  14  17      166.71      134.97     35.75 o 
   1  14  17       85.27       44.76     14.57 o 
   2  14  17        2.18        0.49      8.76 o 
  -2  15  17       17.66        7.53     26.02 o 
  -1  15  17       25.92       -4.12     22.54 o 
   0  15  17       22.69       12.95     29.29 o 
   1  15  17       48.48       38.05      9.54 o 
  -1  16  17        1.17      -36.35     22.69 o 
   0  16  17       29.83       12.51     29.77 o 
   1  16  17        2.01      -12.21      7.98 o 
  -1  17  17      117.78      128.37     32.26 o 
   0  17  17        3.36      -15.49     29.27 o 
  -3   0  18      576.07      718.12     71.57 o 
  -2   0  18     1133.44     1067.85     78.61 o 
  -1   0  18       93.44       79.18     24.34 o 
   0   0  18      105.48       88.43     24.28 o 
   1   0  18     1020.48     1123.08     50.84 o 
   2   0  18      150.90      109.06     15.72 o 
   3   0  18      221.58      241.20     21.68 o 
  -3   1  18       84.83      114.68     20.75 o 
  -2   1  18       76.39       71.84     17.75 o 
  -1   1  18      137.72       83.78     16.83 o 
   0   1  18      262.79      240.58     15.05 o 
   1   1  18        8.18        2.37      8.59 o 
   2   1  18       22.76       25.50      7.69 o 
   3   1  18        0.00       -6.99      6.80 o 
  -3   2  18      104.18      107.49     25.95 o 
  -2   2  18       36.42       36.20     12.55 o 
  -1   2  18      860.02      944.22     50.49 o 
   0   2  18        1.83        1.27      5.90 o 
   1   2  18      194.08      220.29     19.94 o 
   2   2  18      152.43      153.85     12.38 o 
   3   2  18       27.21       28.59      8.42 o 
  -3   3  18      159.21      186.09     29.27 o 
  -2   3  18      120.91      142.47     18.51 o 
  -1   3  18       20.95        1.59     12.53 o 
   0   3  18      115.78      175.22     13.10 o 
   1   3  18       71.94       48.61      8.41 o 
   2   3  18      139.83      137.98     12.01 o 
   3   3  18       10.40        1.17      7.32 o 
  -3   4  18        4.89       28.32     20.43 o 
  -2   4  18      555.66      571.63     28.27 o 
  -1   4  18      279.68      306.82     62.23 o 
   0   4  18       16.95       24.66      7.48 o 
   1   4  18       51.45       47.23      8.31 o 
   2   4  18      170.05      169.63     13.25 o 
   3   4  18       41.44       40.64     11.39 o 
  -3   5  18        0.34        9.77     15.02 o 
  -2   5  18       23.56       23.04      9.78 o 
  -1   5  18       56.25       45.13     14.81 o 
   0   5  18      148.95      149.89     12.29 o 
   1   5  18     1250.54     1305.45     40.71 o 
   2   5  18        8.59       -2.19      6.61 o 
   3   5  18       87.95       91.39     10.64 o 
  -3   6  18      206.77      243.32     22.64 o 
  -2   6  18       16.35       19.46      9.36 o 
  -1   6  18       28.08       10.14     14.70 o 
   0   6  18       83.82       83.26      9.83 o 
   1   6  18      184.23      195.52     15.21 o 
   2   6  18        5.36       14.61      7.54 o 
   3   6  18       27.29       18.57      7.83 o 
  -3   7  18      244.39      302.48     16.16 o 
  -2   7  18      359.63      430.80     24.86 o 
  -1   7  18      735.68      675.64     82.51 o 
   0   7  18       92.34       70.68      9.43 o 
   1   7  18      735.37      750.43     28.26 o 
   2   7  18      475.07      481.86     21.85 o 
   3   7  18       84.01       90.19     10.77 o 
  -3   8  18       23.23       26.62      8.75 o 
  -2   8  18      259.17      243.32     20.34 o 
  -1   8  18        7.06        3.93     11.74 o 
   0   8  18        0.19       -2.89      6.68 o 
   1   8  18      139.12      146.17     12.73 o 
   2   8  18      392.37      479.39     22.15 o 
  -3   9  18        9.50        1.50      7.84 o 
  -2   9  18      623.22      762.92     35.14 o 
  -1   9  18        1.32      -39.16     19.58 o 
   0   9  18      590.89      625.32     25.46 o 
   1   9  18        0.59       -6.37      6.63 o 
   2   9  18        0.04        5.38      7.67 o 
  -3  10  18      275.75      299.70     22.58 o 
  -2  10  18        4.12       -0.15     14.06 o 
  -1  10  18       10.55      -21.42     21.46 o 
   0  10  18      462.81      536.96     23.51 o 
   1  10  18       63.49       54.35      9.86 o 
   2  10  18        0.06       -1.67      7.54 o 
  -2  11  18      464.69      573.10     46.72 o 
  -1  11  18       20.14       27.51     27.77 o 
   0  11  18      258.76      254.72     20.04 o 
   1  11  18       92.70       61.42     10.14 o 
   2  11  18       20.39       -8.55      7.83 o 
  -2  12  18        7.44       -4.50     22.29 o 
  -1  12  18      580.05      664.04     70.67 o 
   0  12  18       22.52        3.57     22.06 o 
   1  12  18      640.67      776.03     30.13 o 
   2  12  18       90.73       84.45     11.69 o 
  -2  13  18        8.97      -35.89     31.32 o 
  -1  13  18      142.85      167.74     44.88 o 
   0  13  18       64.11       20.31     26.76 o 
   1  13  18      106.72      107.99     12.33 o 
   2  13  18       15.74       -1.84      8.42 o 
  -2  14  18       44.86       27.30     26.71 o 
  -1  14  18      783.62      966.00     61.71 o 
   0  14  18        0.35      -40.94     24.02 o 
   1  14  18       77.03       89.16     12.10 o 
  -1  15  18       74.03       48.67     35.62 o 
   0  15  18       10.80      -19.06     27.54 o 
   1  15  18      195.14      166.83     20.10 o 
  -1  16  18       16.86      -12.28     25.06 o 
   0  16  18      236.45      207.30     43.20 o 
  -3   1  19      105.13      144.58     22.74 o 
  -2   1  19       59.01       30.28     15.58 o 
  -1   1  19        2.80       -5.16     12.40 o 
   0   1  19      115.68      111.36     13.12 o 
   1   1  19        0.00       -0.32      6.14 o 
   2   1  19      248.63      238.56     15.80 o 
   3   1  19        0.02       -8.40      7.17 o 
  -3   2  19      384.66      550.92     31.00 o 
  -2   2  19      131.68       90.61     18.94 o 
  -1   2  19        0.19      -19.99     11.60 o 
   0   2  19      158.05      137.16     12.19 o 
   1   2  19      238.25      276.35     18.45 o 
   2   2  19       87.05       81.72     20.47 o 
   3   2  19       38.39       19.79      8.51 o 
  -3   3  19        4.49        4.08     32.47 o 
  -2   3  19      566.09      606.66     29.47 o 
  -1   3  19      519.51      574.85     38.61 o 
   0   3  19      336.56      293.99     23.44 o 
   1   3  19      184.45      131.39     12.00 o 
   2   3  19      774.92      899.60     31.74 o 
   3   3  19        0.43      -13.38      7.15 o 
  -3   4  19       13.46        3.22     17.93 o 
  -2   4  19       61.36       42.09     12.84 o 
  -1   4  19        0.05      -12.59     12.01 o 
   0   4  19      156.60      156.07     12.75 o 
   1   4  19      217.93      271.40     16.57 o 
   2   4  19       63.24       77.95     10.49 o 
  -3   5  19      347.95      398.29     24.23 o 
  -2   5  19      561.86      627.95     51.94 o 
  -1   5  19      231.20      226.09     24.38 o 
   0   5  19      291.34      326.94     23.02 o 
   1   5  19       12.45       18.28      7.37 o 
   2   5  19       41.45       39.35      8.87 o 
  -3   6  19      100.65       76.82     15.82 o 
  -2   6  19      890.78      978.52     48.29 o 
  -1   6  19      116.10      146.91     20.38 o 
   0   6  19      485.25      534.08     23.25 o 
   1   6  19      921.80     1075.31     36.03 o 
   2   6  19      169.29      133.18     12.78 o 
  -3   7  19        8.70       11.01     18.01 o 
  -2   7  19      307.00      321.45     25.39 o 
  -1   7  19       18.45       31.27     14.09 o 
   0   7  19       50.00       63.30      9.97 o 
   1   7  19        2.69       10.15      7.41 o 
   2   7  19       31.49       36.25      9.33 o 
  -3   8  19        0.27        2.94      9.91 o 
  -2   8  19      818.70     1068.18     60.12 o 
  -1   8  19      272.14      246.32     35.06 o 
   0   8  19      229.08      193.00     18.43 o 
   1   8  19       42.44       27.69      8.61 o 
   2   8  19       70.34       88.15     11.36 o 
  -2   9  19        0.60       -8.06     26.71 o 
  -1   9  19      300.67      254.10     42.44 o 
   0   9  19      146.12      137.85     21.56 o 
   1   9  19       60.79       43.77      9.23 o 
   2   9  19      887.05     1076.19     51.87 o 
  -2  10  19        0.03      -11.87     21.40 o 
  -1  10  19       79.03       61.26     30.68 o 
   0  10  19      387.59      367.29     31.48 o 
   1  10  19       32.63        9.37      8.06 o 
   2  10  19       50.23       55.12     11.54 o 
  -2  11  19        3.11      -36.68     29.12 o 
  -1  11  19       52.63       54.77     31.64 o 
   0  11  19        0.05       -2.16     26.49 o 
   1  11  19        4.39        4.80      8.21 o 
   2  11  19        5.67       -8.35      8.89 o 
  -2  12  19       67.53       52.93     26.68 o 
  -1  12  19      164.36      151.58     40.20 o 
   0  12  19        0.71       -9.14     24.49 o 
   1  12  19        7.00        1.48      8.23 o 
  -1  13  19      484.83      593.97     69.05 o 
   0  13  19        5.45      -11.69     25.29 o 
   1  13  19       83.42       91.47     12.29 o 
  -1  14  19        9.38      -34.26     29.45 o 
   0  14  19      100.63       48.49     31.96 o 
  -2   0  20       54.69       20.17     22.02 o 
  -1   0  20       97.06       85.53     25.66 o 
   0   0  20      954.31     1133.01     66.17 o 
   1   0  20        6.04        0.94      9.48 o 
   2   0  20       13.93        7.69     10.71 o 
  -3   1  20      100.70       66.32     30.29 o 
  -2   1  20      190.20      191.77     24.34 o 
  -1   1  20        0.05      -13.55     12.76 o 
   0   1  20        0.62       -6.27      6.79 o 
   1   1  20        3.90        5.36      7.10 o 
   2   1  20      197.88      186.04     14.45 o 
  -3   2  20       87.74       83.44     31.92 o 
  -2   2  20      153.32      135.37     22.07 o 
  -1   2  20       11.79       -7.22     13.43 o 
   0   2  20      103.53      115.81     19.35 o 
   1   2  20       53.73       30.72      9.78 o 
   2   2  20      214.61      227.61     15.93 o 
  -3   3  20      142.58      122.42     35.67 o 
  -2   3  20       11.56       -9.96     13.80 o 
  -1   3  20      339.10      312.50     30.66 o 
   0   3  20      152.10      133.68     16.28 o 
   1   3  20       27.21       44.57      9.09 o 
   2   3  20      184.12      203.01     15.27 o 
  -3   4  20      503.90      656.44     45.81 o 
  -2   4  20      252.15      263.31     42.03 o 
  -1   4  20      809.05      840.22     48.72 o 
   0   4  20       51.66       45.08      9.20 o 
   1   4  20       20.70       18.55      8.20 o 
   2   4  20      152.86      192.99     15.29 o 
  -2   5  20       33.21       26.21     27.25 o 
  -1   5  20      131.47      150.51     21.74 o 
   0   5  20        9.08       14.60      7.73 o 
   1   5  20      600.83      694.32     27.54 o 
   2   5  20       72.01       72.31     10.77 o 
  -2   6  20       18.95      -39.71     23.74 o 
  -1   6  20       87.61       60.79     16.88 o 
   0   6  20       43.33       47.06     12.07 o 
   1   6  20        2.67        7.12      7.89 o 
   2   6  20       25.48        9.94      8.01 o 
  -2   7  20      330.32      407.88     52.60 o 
  -1   7  20      755.21      837.61    101.78 o 
   0   7  20       28.96       16.93      9.51 o 
   1   7  20      200.61      217.41     15.83 o 
   2   7  20       83.11       97.77     16.75 o 
  -2   8  20       32.34        5.58     29.34 o 
  -1   8  20      541.92      629.21     65.11 o 
   0   8  20        2.71       -2.56     12.10 o 
   1   8  20       69.06       69.02     10.72 o 
   2   8  20        0.02        2.61      8.04 o 
  -2   9  20        1.08      -20.43     28.58 o 
  -1   9  20      290.18      344.46     48.85 o 
   0   9  20        4.92        7.32     12.96 o 
   1   9  20       24.37        6.17      9.20 o 
  -2  10  20      175.01      136.80     41.67 o 
  -1  10  20        0.03      -35.89     24.82 o 
   0  10  20       49.67       32.59     14.83 o 
   1  10  20       45.88       57.95     10.49 o 
  -1  11  20       48.93       34.65     30.97 o 
   0  11  20      341.63      272.86     32.06 o 
   1  11  20      236.05      194.01     16.18 o 
  -1  12  20      269.24      269.49     48.05 o 
   0  12  20      554.60      521.53     63.79 o 
   0  13  20       22.08       -7.32     28.16 o 
  -2   1  21      764.46      900.81     52.41 o 
  -1   1  21       23.50      -12.82     13.57 o 
   0   1  21      312.27      324.84     18.64 o 
   1   1  21      341.95      376.85     20.07 o 
   2   1  21      207.26      211.59     16.00 o 
  -2   2  21       99.04      100.67     20.95 o 
  -1   2  21      412.72      433.57     43.81 o 
   0   2  21       35.42       18.98      8.02 o 
   1   2  21      250.91      227.69     16.95 o 
   2   2  21       42.18       52.37     10.42 o 
  -2   3  21       18.42      -24.64     13.94 o 
  -1   3  21      130.53      100.41     19.31 o 
   0   3  21      137.82      119.68     19.96 o 
   1   3  21        3.93       -4.95      7.21 o 
   2   3  21        2.28       -8.40      7.34 o 
  -2   4  21      322.14      382.17     49.65 o 
  -1   4  21       82.62       22.68     15.21 o 
   0   4  21        2.80       -2.65     13.20 o 
   1   4  21       60.98       32.59      9.21 o 
   2   4  21        0.39      -12.18      7.16 o 
  -2   5  21       32.11        2.94     26.92 o 
  -1   5  21       33.12       24.02     14.98 o 
   0   5  21       49.45       57.16     17.03 o 
   1   5  21        3.04       -3.16      7.79 o 
  -2   6  21      173.16      145.43     38.56 o 
  -1   6  21       17.31       -0.40     13.71 o 
   0   6  21       11.07        1.52     13.68 o 
   1   6  21       20.32        9.02      7.78 o 
  -2   7  21      116.43      101.45     34.59 o 
  -1   7  21       60.40        9.11     16.39 o 
   0   7  21        5.50        5.93     13.88 o 
   1   7  21       98.35      113.74     12.80 o 
  -1   8  21      381.62      372.80     50.81 o 
   0   8  21        2.54      -17.68     12.46 o 
   1   8  21      379.53      454.79     35.97 o 
  -1   9  21       26.37      -13.14     25.00 o 
   0   9  21        0.16      -19.67     14.97 o 
   1   9  21       53.11       86.15     20.57 o 
  -1  10  21      354.09      388.98     52.63 o 
   0  10  21      331.50      359.13    102.25 o 
  -2   0  22      374.77      395.07     49.05 o 
  -1   0  22        8.01      -29.59     18.54 o 
   0   0  22       69.27       45.29     24.26 o 
   1   0  22       43.80       19.34     12.08 o 
  -2   1  22      132.06      113.77     23.02 o 
  -1   1  22      145.73       96.77     27.44 o 
   0   1  22       43.42        9.34     14.87 o 
   1   1  22      124.65      148.06     16.71 o 
  -2   2  22      447.77      519.24     40.78 o 
  -1   2  22       51.92       33.00     17.82 o 
   0   2  22      114.59       84.97     24.47 o 
   1   2  22      175.86      217.49     16.20 o 
  -1   3  22      422.05      501.38     39.14 o 
   0   3  22       74.76       77.21     21.26 o 
   1   3  22       40.25       30.43      9.65 o 
  -1   4  22       18.12       -9.97     14.40 o 
   0   4  22        5.98        5.59     14.95 o 
   1   4  22       14.10        7.57      8.65 o 
  -1   5  22       44.95       20.00     15.58 o 
   0   5  22      346.24      306.08     30.78 o 
   1   5  22        0.21       -2.67      8.24 o 
  -1   6  22        0.31      -19.60     17.41 o 
   0   6  22        2.00        0.60     14.91 o 
  -1   7  22        0.33      -42.17     21.87 o 
   0   7  22      745.37      809.23     50.72 o 
   0   1  23        2.26      -17.41     13.71 o 
   0   2  23        5.60        0.37     15.00 o 
                                                 
